# Supplementary material for: 2,6-Bis(3-methoxy­phen­yl)-3-methyl­piperidin-4-one
Source: Acta Crystallogr Sect E Struct Rep Online. 2009 Nov 4;65(Pt 12):o2984. doi: 10.1107/S1600536809045346 (PMC2972106; doi:10.1107/S1600536809045346)
Supplement: Supplementary file 2 [file e-65-o2984-Isup2.hkl]

# 
# h,k,l, Fc-squared, Fo-squared, sigma(Fo-squared) and status flag 
# 
data_I
_shelx_title '  C2/c' 
_shelx_refln_list_code          4 
_shelx_F_calc_maximum      413.35 
_exptl_crystal_F_000      1392.00 
_reflns_d_resolution_high  0.8411 
 
loop_ 
 _symmetry_equiv_pos_as_xyz 
 'x, y, z' 
 '-x, y, -z+1/2' 
 'x+1/2, y+1/2, z' 
 '-x+1/2, y+1/2, -z+1/2' 
 '-x, -y, -z' 
 'x, -y, z-1/2' 
 '-x+1/2, -y+1/2, -z' 
 'x+1/2, -y+1/2, z-1/2' 
 
_cell_length_a    28.6946 
_cell_length_b    10.9717 
_cell_length_c    11.3946 
_cell_angle_alpha  90.000 
_cell_angle_beta   95.078 
_cell_angle_gamma  90.000 
 
_shelx_F_squared_multiplier     1.000 
 
loop_ 
 _refln_index_h 
 _refln_index_k 
 _refln_index_l 
 _refln_F_squared_calc 
 _refln_F_squared_meas 
 _refln_F_squared_sigma 
 _refln_observed_status 
   2   0   0     3893.37     4090.92     61.59 o 
   4   0   0      594.29      777.69     24.28 o 
   6   0   0   140364.94   137651.92    816.13 o 
   8   0   0    41828.00    40837.16    246.19 o 
  10   0   0       66.39       73.15     18.00 o 
  12   0   0    11857.66    12386.99    182.25 o 
  14   0   0     2691.44     2426.64     56.01 o 
  16   0   0      507.45      547.09     36.67 o 
  18   0   0      894.12      871.66     42.44 o 
  20   0   0        6.52        8.05     34.27 o 
  22   0   0        4.72       26.64     38.73 o 
  24   0   0      491.40      464.29     57.69 o 
  26   0   0     1264.34     1379.21     85.82 o 
  28   0   0      156.44      127.58     91.86 o 
  30   0   0       59.54       56.31     90.62 o 
  32   0   0        2.44      -19.71     83.06 o 
   1   1   0     4057.41     3779.93     51.23 o 
   3   1   0     4373.11     4158.01     38.76 o 
   5   1   0     9969.99     9494.12     54.06 o 
   7   1   0     8818.44     8292.53     55.41 o 
   9   1   0     2038.24     1928.87     28.82 o 
  11   1   0     3357.62     3225.11     39.50 o 
  13   1   0       13.62       18.87     11.66 o 
  15   1   0     2758.62     2459.39     40.24 o 
  17   1   0     1439.05     1288.25     33.35 o 
  19   1   0      264.86      227.15     26.16 o 
  21   1   0      501.63      485.27     37.67 o 
  23   1   0      591.39      638.73     43.94 o 
  25   1   0       61.15       92.76     38.79 o 
  27   1   0      390.69      497.23     55.68 o 
  29   1   0      318.67      410.59     53.58 o 
  31   1   0       19.68       19.76     60.16 o 
  33   1   0       38.59       46.98     63.63 o 
   0   2   0    38327.36    41932.80    360.05 o 
   2   2   0     1991.86     2073.55     24.11 o 
   4   2   0      469.01      405.42     19.21 o 
   6   2   0     9002.93     8374.70     68.01 o 
   8   2   0    16035.79    16001.45     88.45 o 
  10   2   0      187.49      193.75     13.43 o 
  12   2   0     1404.87     1276.60     27.42 o 
  14   2   0     3454.73     3316.74     45.16 o 
  16   2   0      828.61      893.68     26.48 o 
  18   2   0     1003.23      911.16     37.57 o 
  20   2   0       14.87       17.32     22.22 o 
  22   2   0       51.38      100.15     41.82 o 
  24   2   0       50.44      113.44     72.80 o 
  26   2   0       69.14       62.42     43.15 o 
  28   2   0      258.45      286.11     52.45 o 
  30   2   0       45.40      172.90     48.33 o 
  32   2   0       19.53      -40.61     61.85 o 
   1   3   0      463.61      577.41     18.41 o 
   3   3   0      250.02      258.37     14.63 o 
   5   3   0     8953.66     8498.27     88.95 o 
   7   3   0     2430.08     2350.98     41.45 o 
   9   3   0     3399.39     3370.92     51.38 o 
  11   3   0       23.53       32.98     12.59 o 
  13   3   0       47.05       66.03     13.56 o 
  15   3   0     3507.59     3468.61     49.16 o 
  17   3   0       47.53       67.76     28.70 o 
  19   3   0      905.53      850.23     49.76 o 
  21   3   0      188.58      238.40     39.74 o 
  23   3   0     1788.70     1764.20     82.13 o 
  25   3   0      134.10      147.57     44.96 o 
  27   3   0       29.35       25.66     40.00 o 
  29   3   0       43.07       33.03     39.54 o 
  31   3   0        0.02       91.92     44.88 o 
  33   3   0        0.08       78.54     42.92 o 
   0   4   0     1472.26     1559.92     41.74 o 
   2   4   0     4104.00     4100.41     61.57 o 
   4   4   0       44.33       35.20     12.89 o 
   6   4   0     5803.78     5688.44     54.10 o 
   8   4   0      880.95      789.26     29.45 o 
  10   4   0     1921.56     1790.24     50.17 o 
  12   4   0     1797.23     1904.30     45.97 o 
  14   4   0       19.44       26.78     16.55 o 
  16   4   0     2609.76     2337.27     68.44 o 
  18   4   0      448.84      492.69     44.00 o 
  20   4   0     1438.95     1259.82     60.84 o 
  22   4   0     1973.58     1895.51     73.93 o 
  24   4   0      160.07      134.21     43.88 o 
  26   4   0       16.12       34.85     44.38 o 
  28   4   0       48.61       52.00     41.81 o 
  30   4   0       31.27      -29.43     43.98 o 
  32   4   0       36.08       60.36     54.20 o 
   1   5   0    10131.09    11319.16    126.05 o 
   3   5   0       21.30       16.31     11.76 o 
   5   5   0     4808.37     5451.32     62.10 o 
   7   5   0     3231.24     3790.12     48.55 o 
   9   5   0      435.11      423.39     26.34 o 
  11   5   0      137.33      177.25     21.48 o 
  13   5   0     1359.10     1276.87     42.50 o 
  15   5   0      501.35      493.25     35.75 o 
  17   5   0      346.90      329.48     40.03 o 
  19   5   0        0.12       16.92     36.03 o 
  21   5   0        0.41        2.01     34.29 o 
  23   5   0      284.60      294.61     45.52 o 
  25   5   0        4.85       43.13     52.61 o 
  27   5   0       20.57       62.89     51.07 o 
  29   5   0        0.11      -31.10     52.51 o 
  31   5   0      124.50      103.64     57.88 o 
   0   6   0       41.02      111.86     21.55 o 
   2   6   0      882.42      775.50     26.78 o 
   4   6   0       61.71       28.01     18.72 o 
   6   6   0       12.65       56.36     12.99 o 
   8   6   0     3802.13     3998.87     66.81 o 
  10   6   0      590.97      743.93     34.06 o 
  12   6   0      311.17      359.42     28.58 o 
  14   6   0      148.39      166.86     25.24 o 
  16   6   0       77.96       90.12     57.11 o 
  18   6   0       56.74        0.68     43.39 o 
  20   6   0     1422.72     1528.35     83.52 o 
  22   6   0      306.86      281.75     77.27 o 
  24   6   0       79.12      103.24     53.32 o 
  26   6   0        0.26       35.29    113.32 o 
  28   6   0       22.84       24.76     47.51 o 
  30   6   0      155.94      277.16     66.29 o 
   1   7   0     1999.43     2160.59     45.01 o 
   3   7   0      139.38      139.06     18.37 o 
   5   7   0        3.30       13.50     15.00 o 
   7   7   0     1219.64     1277.88     54.64 o 
   9   7   0      438.26      378.91     38.13 o 
  11   7   0       22.33       36.96     29.59 o 
  13   7   0        2.49        0.28     44.68 o 
  15   7   0      143.52      122.94     52.27 o 
  17   7   0       44.95       26.95     47.69 o 
  19   7   0      246.60      253.47     70.73 o 
  21   7   0        9.68       45.23     43.31 o 
  23   7   0       25.54       21.46     43.63 o 
  25   7   0        1.43      -13.74     45.96 o 
  27   7   0       82.21      225.62     66.69 o 
   0   8   0       82.63       74.00     71.53 o 
   2   8   0       76.03       60.15     22.17 o 
   4   8   0       46.36       -6.62     32.30 o 
   6   8   0     1305.95     1224.34     56.18 o 
   8   8   0      205.78      208.61     35.03 o 
  10   8   0      136.44      137.05     39.29 o 
  12   8   0      430.66      525.99     45.46 o 
  14   8   0       10.64       50.50     37.65 o 
  16   8   0      170.58      214.16     47.86 o 
  18   8   0      486.42      589.61     60.15 o 
  20   8   0      140.58      180.84     45.10 o 
  22   8   0       45.85       94.09     42.67 o 
  24   8   0       33.62       33.58     65.41 o 
  26   8   0       16.05       21.82     51.47 o 
   1   9   0       99.04      115.48     41.15 o 
   3   9   0     1427.59     1285.16     90.90 o 
   5   9   0       48.41       -9.65     46.70 o 
   7   9   0     1035.71     1060.85     72.79 o 
   9   9   0       98.21       84.93     34.99 o 
  11   9   0        9.15       13.45     30.33 o 
  13   9   0       28.18      -38.32     87.96 o 
  15   9   0      501.73      416.57    105.54 o 
  17   9   0        5.73       17.21     41.91 o 
  19   9   0       19.90      -23.93     37.55 o 
  21   9   0       28.41      -14.38     39.61 o 
  23   9   0       12.38       13.43     51.86 o 
   0  10   0     3483.01     3345.87    228.41 o 
   2  10   0      121.71      206.27     77.15 o 
   4  10   0      602.49      519.31     55.11 o 
   6  10   0      484.90      480.14     54.24 o 
   8  10   0       95.16       66.67     51.77 o 
  10  10   0       17.13        0.53     35.12 o 
  12  10   0      473.12      459.93     69.01 o 
  14  10   0        1.70       38.16     52.22 o 
  16  10   0        3.69      163.36     53.58 o 
  18  10   0      211.37      311.11     57.24 o 
  20  10   0       25.27        1.77     52.97 o 
   1  11   0       81.98       53.72     72.42 o 
   3  11   0      126.72      107.74    119.22 o 
   5  11   0       51.96       58.19     93.88 o 
   7  11   0        0.81       88.41     56.68 o 
   9  11   0      215.51      176.44     45.79 o 
  11  11   0        0.00      -51.17     44.16 o 
  13  11   0       38.51       60.13     49.15 o 
  15  11   0      226.73      212.45     60.37 o 
  17  11   0       20.93       74.95    126.52 o 
   0  12   0      137.36       89.04    100.48 o 
   2  12   0       13.21       19.99     68.39 o 
   4  12   0        0.52       99.88     66.50 o 
   6  12   0      124.18      150.28     73.97 o 
   8  12   0      241.07      255.52     75.05 o 
  10  12   0       82.91       94.84     47.30 o 
  12  12   0       62.75       68.44     46.81 o 
   1  13   0        5.38      170.70     74.96 o 
 -33   1   1       32.34       55.24     67.23 o 
 -31   1   1       26.64      135.13     67.87 o 
 -29   1   1       13.53      -20.74     58.99 o 
 -27   1   1     1372.96     1421.60     76.79 o 
 -25   1   1      514.69      530.74     53.62 o 
 -23   1   1      284.29      321.11     42.59 o 
 -21   1   1      892.16      868.74     43.81 o 
 -19   1   1      150.82      164.30     23.60 o 
 -17   1   1     1665.09     1718.09     38.30 o 
 -15   1   1     2060.63     1962.41     47.57 o 
 -13   1   1     7315.54     7715.32     83.62 o 
 -11   1   1     1683.89     1523.90     30.21 o 
  -9   1   1     7533.45     7417.42     59.32 o 
  -7   1   1     7805.23     7332.97     53.99 o 
  -5   1   1    23370.92    24054.27    104.98 o 
  -3   1   1     7218.66     7554.07     51.68 o 
  -1   1   1      617.72      660.97     20.47 o 
   1   1   1     9368.81     9477.32     51.33 o 
   3   1   1      292.03      320.54     11.96 o 
   5   1   1     4975.87     4926.65     47.79 o 
   7   1   1     3935.16     3623.46     46.23 o 
   9   1   1     5076.83     4598.14     55.28 o 
  11   1   1     2472.37     2331.87     43.24 o 
  13   1   1       58.29       53.20     18.60 o 
  15   1   1      839.71      815.98     42.29 o 
  17   1   1       36.30       19.20     20.25 o 
  19   1   1      160.64      140.29     28.97 o 
  21   1   1       26.16       39.30     31.49 o 
  23   1   1      578.28      583.23     44.39 o 
  25   1   1      368.24      378.53     50.78 o 
  27   1   1     1238.54     1271.13     99.97 o 
  29   1   1      729.35      743.43     65.55 o 
  31   1   1       29.14       67.02     64.51 o 
  33   1   1        0.25       60.83     65.27 o 
 -32   2   1        0.11      123.82     65.45 o 
 -30   2   1      152.51      194.21     49.33 o 
 -28   2   1        4.05       89.89     66.73 o 
 -26   2   1      326.43      314.64     48.64 o 
 -24   2   1     3754.72     3720.91    328.18 o 
 -22   2   1       50.80       30.46     34.98 o 
 -20   2   1      226.92      237.94     33.46 o 
 -18   2   1     6871.87     6545.07     74.48 o 
 -16   2   1      216.00      193.45     17.42 o 
 -14   2   1     3470.87     3034.50     45.47 o 
 -12   2   1     7939.14     7458.90     66.42 o 
 -10   2   1       29.78       10.72     10.61 o 
  -8   2   1     9477.23     8893.71     62.19 o 
  -6   2   1    40750.51    40644.08    305.03 o 
  -4   2   1     5074.28     5131.58     56.63 o 
  -2   2   1     3577.68     4336.99     42.59 o 
   0   2   1     8836.16     9130.76     64.50 o 
   2   2   1    41452.58    42837.37    228.39 o 
   4   2   1    17325.40    17938.22     92.32 o 
   6   2   1    12410.88    12301.00     76.01 o 
   8   2   1     2844.65     2623.24     34.09 o 
  10   2   1     2815.17     2516.54     44.46 o 
  12   2   1      206.44      205.20     21.94 o 
  14   2   1     1785.91     1776.46     44.69 o 
  16   2   1      218.57      203.80     24.16 o 
  18   2   1      203.61      199.25     27.02 o 
  20   2   1      873.15      931.12     46.83 o 
  22   2   1       18.17       10.29     67.92 o 
  24   2   1      258.70      273.26     50.63 o 
  26   2   1      456.92      482.17     55.44 o 
  28   2   1       99.16       98.72     78.31 o 
  30   2   1      145.60      125.38     45.72 o 
  32   2   1       17.97        0.24     41.33 o 
 -33   3   1        0.57      -19.67     56.23 o 
 -31   3   1        5.00       42.89     54.39 o 
 -29   3   1      144.30      160.83     45.32 o 
 -27   3   1        0.27       57.42     39.15 o 
 -25   3   1       93.21       84.67     41.27 o 
 -23   3   1     3037.61     3013.14    125.42 o 
 -21   3   1      256.33      254.98     38.18 o 
 -19   3   1     1460.72     1497.95     59.15 o 
 -17   3   1     1657.26     1578.47     44.75 o 
 -15   3   1     1671.17     1463.22     35.54 o 
 -13   3   1     2202.00     2069.40     35.11 o 
 -11   3   1     3364.58     3302.68     54.12 o 
  -9   3   1     2186.13     2036.23     40.41 o 
  -7   3   1       42.91       27.37     13.49 o 
  -5   3   1     1415.12     1257.66     27.82 o 
  -3   3   1     7723.84     7513.51     64.51 o 
  -1   3   1     1333.39     1149.14     21.99 o 
   1   3   1    23016.65    25190.22    127.39 o 
   3   3   1    15665.98    17014.64    110.36 o 
   5   3   1    18694.29    20380.81    109.86 o 
   7   3   1    16051.52    16282.38     98.30 o 
   9   3   1       48.87       60.16     14.27 o 
  11   3   1      360.75      387.88     20.44 o 
  13   3   1      822.93      857.61     24.22 o 
  15   3   1      151.74      119.73     22.41 o 
  17   3   1      112.94       85.88     23.34 o 
  19   3   1      543.87      543.07     44.88 o 
  21   3   1      170.50      162.22     47.54 o 
  23   3   1      285.67      285.68     50.29 o 
  25   3   1      915.43      962.22    106.89 o 
  27   3   1       16.52       72.49     42.54 o 
  29   3   1      390.69      374.20     54.75 o 
  31   3   1       15.82       31.18     44.62 o 
 -32   4   1      127.37      216.22     94.67 o 
 -30   4   1       35.83       84.36     51.03 o 
 -28   4   1       48.77      -22.32     43.94 o 
 -26   4   1      893.81      967.83     68.51 o 
 -24   4   1       92.92      118.69     41.05 o 
 -22   4   1      124.30      156.76     40.07 o 
 -20   4   1        4.29      -16.26     33.94 o 
 -18   4   1      216.95      282.56     38.78 o 
 -16   4   1     1596.10     1633.98     56.53 o 
 -14   4   1     1673.95     1475.00     47.04 o 
 -12   4   1      941.47      853.88     33.15 o 
 -10   4   1      435.96      468.97     25.48 o 
  -8   4   1     3908.40     4330.91     73.90 o 
  -6   4   1     1748.64     1632.79     26.10 o 
  -4   4   1     8462.91     8351.54     65.94 o 
  -2   4   1      228.35      220.71     13.48 o 
   0   4   1        0.31       41.19     11.43 o 
   2   4   1      315.61      289.81     16.92 o 
   4   4   1      703.05      736.49     23.49 o 
   6   4   1     1998.86     1990.99     35.91 o 
   8   4   1     3140.62     3324.46     46.31 o 
  10   4   1     8918.80     9860.00     88.67 o 
  12   4   1      929.24      985.91     29.11 o 
  14   4   1        2.00        5.66     20.18 o 
  16   4   1        8.66       28.94     29.13 o 
  18   4   1      189.43      210.98     36.61 o 
  20   4   1       55.12      107.45     38.28 o 
  22   4   1      997.62     1012.62     70.44 o 
  24   4   1      220.16      248.00     49.26 o 
  26   4   1        1.09       41.60     43.70 o 
  28   4   1       21.22       91.92     46.09 o 
  30   4   1       12.98       76.62     43.97 o 
  32   4   1       20.44      115.64     49.74 o 
 -31   5   1      144.44      239.30     80.59 o 
 -29   5   1      143.18      165.63     59.45 o 
 -27   5   1        5.38      -28.47     42.58 o 
 -25   5   1       36.26       48.81     49.04 o 
 -23   5   1       81.27       18.41     54.86 o 
 -21   5   1      877.76      767.15     66.29 o 
 -19   5   1     1263.71     1168.43     59.05 o 
 -17   5   1      939.58      934.57     51.96 o 
 -15   5   1       27.07       31.40     19.04 o 
 -13   5   1      125.57      123.70     20.49 o 
 -11   5   1        4.17       -2.05     15.24 o 
  -9   5   1       62.40      126.62     18.22 o 
  -7   5   1     1926.88     2073.14     32.36 o 
  -5   5   1     9177.65    10198.51     77.88 o 
  -3   5   1       35.14       27.82     10.95 o 
  -1   5   1      601.62      552.32     20.86 o 
   1   5   1      224.40      231.01     16.44 o 
   3   5   1     1187.24     1241.38     30.49 o 
   5   5   1     1767.69     1818.77     37.41 o 
   7   5   1    15573.69    16350.16    112.55 o 
   9   5   1     1121.62     1152.31     31.13 o 
  11   5   1      506.39      497.55     23.64 o 
  13   5   1      202.41      320.08     29.86 o 
  15   5   1       38.00       17.49     29.11 o 
  17   5   1       38.77       16.32     32.77 o 
  19   5   1      695.20      565.01     48.91 o 
  21   5   1      271.53      286.70     44.23 o 
  23   5   1      249.77      250.37     49.22 o 
  25   5   1       22.67       90.00     46.10 o 
  27   5   1        0.95        3.84     63.09 o 
  29   5   1       16.88       33.80     89.04 o 
  31   5   1       40.88       33.22     69.33 o 
 -30   6   1      131.30       88.37     56.27 o 
 -28   6   1       18.80      -14.54     44.80 o 
 -26   6   1      160.06      195.36     56.54 o 
 -24   6   1       12.43       46.37     56.06 o 
 -22   6   1        4.84       -6.68     42.03 o 
 -20   6   1      117.43      140.04     41.08 o 
 -18   6   1       62.24       80.55     44.33 o 
 -16   6   1        0.56      -28.54     36.11 o 
 -14   6   1        0.00       23.98     24.54 o 
 -12   6   1        7.43       -0.88     24.44 o 
 -10   6   1        0.25        5.55     23.39 o 
  -8   6   1     2187.29     2109.38     46.55 o 
  -6   6   1      922.38     1047.16     27.57 o 
  -4   6   1      289.03      284.16     22.62 o 
  -2   6   1     5035.94     5203.30     67.69 o 
   0   6   1       40.86       61.33     18.70 o 
   2   6   1     4047.60     4447.76     59.34 o 
   4   6   1     1485.75     1551.78     36.89 o 
   6   6   1        0.32        5.01     15.48 o 
   8   6   1      763.82      736.86     30.06 o 
  10   6   1     1019.67     1107.55     41.64 o 
  12   6   1      581.03      584.05     35.09 o 
  14   6   1        5.11       45.21     28.94 o 
  16   6   1        0.45       -2.69     30.63 o 
  18   6   1       67.48       73.49     36.16 o 
  20   6   1       42.62       40.61     31.90 o 
  22   6   1      154.85      159.68     47.91 o 
  24   6   1      139.27      182.37     59.54 o 
  26   6   1        0.69      -38.58     47.85 o 
  28   6   1      108.31      107.60     80.59 o 
 -27   7   1       33.58       88.26     56.66 o 
 -25   7   1       34.65      -16.51     44.99 o 
 -23   7   1       83.36       94.65     49.44 o 
 -21   7   1      309.30      240.43     88.50 o 
 -19   7   1        8.86       70.65     37.51 o 
 -17   7   1        4.96       12.93     58.42 o 
 -15   7   1       56.86       25.37     40.86 o 
 -13   7   1      540.55      581.44     44.73 o 
 -11   7   1       96.14      112.70     29.54 o 
  -9   7   1        7.26      -37.56     25.04 o 
  -7   7   1     1219.54     1326.31     55.22 o 
  -5   7   1      558.52      527.33     31.33 o 
  -3   7   1      286.17      253.77     24.87 o 
  -1   7   1      716.05      700.90     27.73 o 
   1   7   1     1301.63     1259.95     35.70 o 
   3   7   1      278.40      304.90     25.11 o 
   5   7   1      943.67      922.85     33.26 o 
   7   7   1      455.31      466.14     31.32 o 
   9   7   1      123.84      126.08     24.64 o 
  11   7   1       99.25       75.16     24.72 o 
  13   7   1       68.78       36.96     39.21 o 
  15   7   1        3.13       24.95     42.61 o 
  17   7   1      449.66      479.49     57.75 o 
  19   7   1      382.50      402.69     54.72 o 
  21   7   1       69.52       39.42     47.37 o 
  23   7   1        6.91       45.52     52.50 o 
  25   7   1      125.21      166.79     60.05 o 
  27   7   1       19.08       38.35    143.06 o 
 -26   8   1      109.04      130.10     80.31 o 
 -24   8   1       69.75      101.78     63.77 o 
 -22   8   1       30.14       47.86     58.32 o 
 -20   8   1      196.40      205.35     41.61 o 
 -18   8   1       51.52       -4.30     37.93 o 
 -16   8   1      524.10      456.25     55.10 o 
 -14   8   1      113.31      111.96     57.21 o 
 -12   8   1       40.28       34.95     33.01 o 
 -10   8   1      222.09      282.03     40.87 o 
  -8   8   1      104.98      150.67     32.97 o 
  -6   8   1      317.32      365.54     41.48 o 
  -4   8   1     1313.33     1363.86     57.20 o 
  -2   8   1      118.09      112.36     25.02 o 
   0   8   1      769.38      703.98     36.99 o 
   2   8   1      654.43      679.38     36.69 o 
   4   8   1        9.07       29.65     39.12 o 
   6   8   1      223.98      204.14     35.69 o 
   8   8   1       15.29       23.48     32.35 o 
  10   8   1      233.33      232.09     51.94 o 
  12   8   1       30.19       11.94     35.92 o 
  14   8   1       21.41       48.19     38.92 o 
  16   8   1      107.25      120.76     45.29 o 
  18   8   1        4.75       52.78     40.72 o 
  20   8   1      100.70      124.77     49.48 o 
  22   8   1      115.88      164.86     52.80 o 
  24   8   1        0.62      -25.18     41.12 o 
  26   8   1       10.67      106.80    103.29 o 
 -23   9   1        4.52       18.02     41.60 o 
 -21   9   1       53.28       44.52     43.25 o 
 -19   9   1        6.13      -28.35     74.12 o 
 -17   9   1      286.63      247.38     47.97 o 
 -15   9   1       82.15       72.05     40.40 o 
 -13   9   1      105.53      158.97     35.38 o 
 -11   9   1      411.07      309.78     39.62 o 
  -9   9   1        2.07       31.49     32.69 o 
  -7   9   1      120.00      124.13     37.56 o 
  -5   9   1       36.70       30.80     29.33 o 
  -3   9   1      612.15      690.36     63.09 o 
  -1   9   1      385.29      400.09     54.27 o 
   1   9   1       23.42      -39.30     26.20 o 
   3   9   1      888.19      895.53     67.17 o 
   5   9   1      739.30      600.06     61.04 o 
   7   9   1       89.77       98.80     42.93 o 
   9   9   1       61.11       43.31     43.94 o 
  11   9   1       80.62      110.65     51.85 o 
  13   9   1      109.35      108.26     40.94 o 
  15   9   1        0.92      -40.76     35.27 o 
  17   9   1       58.09      102.38     49.81 o 
  19   9   1      182.89      208.68     50.76 o 
  21   9   1       19.56      100.42     49.30 o 
  23   9   1       24.89      156.47     48.38 o 
 -20  10   1      136.88      191.37     48.46 o 
 -18  10   1        1.99       86.22     39.52 o 
 -16  10   1        3.22        0.04     37.94 o 
 -14  10   1       40.03       81.13     37.71 o 
 -12  10   1       13.80       77.18     43.47 o 
 -10  10   1       71.83       99.48     40.00 o 
  -8  10   1       27.57       24.91     37.35 o 
  -6  10   1      403.33      336.30     50.93 o 
  -4  10   1      129.91      144.67     69.67 o 
  -2  10   1        5.17       93.90     40.37 o 
   0  10   1      184.61      124.08     72.77 o 
   2  10   1      632.76      754.06     92.11 o 
   4  10   1       18.54        6.46     36.71 o 
   6  10   1       69.99       85.74     53.64 o 
   8  10   1       84.39      100.46     42.25 o 
  10  10   1       55.12       20.69     43.37 o 
  12  10   1        4.63       41.89     46.58 o 
  14  10   1      152.57      208.95     92.47 o 
  16  10   1        8.67       36.24     45.54 o 
  18  10   1       21.19       42.71     53.66 o 
  20  10   1        0.07       26.34     74.61 o 
 -17  11   1       22.31       32.63     48.87 o 
 -15  11   1       40.56       99.16     50.54 o 
 -13  11   1        7.91       26.20    125.11 o 
 -11  11   1        0.13      100.63     42.85 o 
  -9  11   1        4.81       60.56     55.87 o 
  -7  11   1        1.67        2.88     38.42 o 
  -5  11   1        0.10       16.25     39.17 o 
  -3  11   1      392.98      307.23     78.03 o 
  -1  11   1      183.42      204.18     86.40 o 
   1  11   1       12.25       83.68     72.59 o 
   3  11   1       77.43      151.73     72.90 o 
   5  11   1       11.59       62.43     68.74 o 
   7  11   1        4.22       86.80     40.03 o 
   9  11   1      111.38      128.08     46.39 o 
  11  11   1       28.31      168.09     55.77 o 
  13  11   1        2.41      172.92     55.20 o 
  15  11   1       24.36       83.13     91.42 o 
  17  11   1        0.42       28.10     51.00 o 
 -12  12   1        7.87      108.25     52.81 o 
 -10  12   1        0.16       74.06    113.50 o 
  -8  12   1       77.82       81.14     81.21 o 
  -6  12   1      103.91      185.77    144.47 o 
  -4  12   1       81.19      179.18     77.18 o 
  -2  12   1        0.00      114.25     72.76 o 
   0  12   1      273.30      281.44     78.07 o 
   2  12   1      216.55      440.74     86.83 o 
   4  12   1        0.08      103.75     62.76 o 
   6  12   1       19.39       74.45     98.28 o 
   8  12   1      136.59      176.67    110.51 o 
  10  12   1       33.32       49.97    118.95 o 
  12  12   1       74.74      170.99     68.10 o 
  -1  13   1      125.00      325.35     81.16 o 
   1  13   1       18.82      173.22     72.46 o 
 -34   0   2        5.96       70.74     96.43 o 
 -32   0   2       52.14      146.93    104.17 o 
 -30   0   2      164.06      220.14    104.00 o 
 -28   0   2       70.73        1.06     79.71 o 
 -26   0   2        1.03       98.72     83.23 o 
 -24   0   2      482.95      494.09     65.37 o 
 -22   0   2       26.62      -18.91     91.59 o 
 -20   0   2      132.91      124.20     29.12 o 
 -18   0   2        7.30      -13.32     24.94 o 
 -16   0   2      316.56      325.63     29.07 o 
 -14   0   2    17644.07    19218.75    176.75 o 
 -12   0   2      276.43      271.35     23.48 o 
 -10   0   2     7462.54     8063.02     97.75 o 
  -8   0   2     2747.15     2466.50     50.25 o 
  -6   0   2      916.96     1039.48     32.40 o 
  -4   0   2     3403.15     3322.36     51.87 o 
  -2   0   2    28693.93    31842.16    187.30 o 
   0   0   2       27.30       19.17     12.04 o 
   2   0   2   170858.67   175658.28    774.35 o 
   4   0   2      365.18      253.79     21.27 o 
   6   0   2    18843.60    20255.43    147.48 o 
   8   0   2        0.73       12.13     14.18 o 
  10   0   2      133.34      176.40     18.17 o 
  12   0   2     3343.79     3230.08     57.96 o 
  14   0   2       25.78       41.77     14.35 o 
  16   0   2        0.16        3.55     34.87 o 
  18   0   2     1122.16      975.53     66.14 o 
  20   0   2      113.37      113.85     43.58 o 
  22   0   2      125.02      125.28     48.63 o 
  24   0   2        8.89      -24.74     93.18 o 
  26   0   2      139.63      165.00     50.55 o 
  28   0   2       85.73      142.18     93.09 o 
  30   0   2        7.74      -58.07     81.83 o 
  32   0   2       34.31       25.69     86.75 o 
 -33   1   2        2.20       58.37     63.15 o 
 -31   1   2      113.76      127.78     69.08 o 
 -29   1   2       45.99       19.77     60.06 o 
 -27   1   2       35.32        0.46     36.25 o 
 -25   1   2       72.56       98.27     40.65 o 
 -23   1   2      892.31      934.21     60.11 o 
 -21   1   2      141.63      139.95     24.01 o 
 -19   1   2      803.59      765.66     31.04 o 
 -17   1   2      132.06      157.39     18.72 o 
 -15   1   2       27.96       42.82     14.33 o 
 -13   1   2     8327.64     8358.42     83.72 o 
 -11   1   2      189.96      167.25     14.51 o 
  -9   1   2      549.11      635.76     20.75 o 
  -7   1   2      903.97     1029.86     24.02 o 
  -5   1   2     1711.73     1738.13     27.53 o 
  -3   1   2     9188.65     9435.18     61.02 o 
  -1   1   2     9574.25     9985.42     62.60 o 
   1   1   2     1006.33      778.78     21.15 o 
   3   1   2    48448.49    49834.70    190.35 o 
   5   1   2    10775.31    10429.69     69.64 o 
   7   1   2    21409.25    20344.23    107.51 o 
   9   1   2     1082.12     1150.95     31.87 o 
  11   1   2     1337.07     1454.65     36.81 o 
  13   1   2     3351.46     3171.40     55.20 o 
  15   1   2       60.59       92.76     22.84 o 
  17   1   2      321.06      380.69     27.97 o 
  19   1   2      136.08      117.79     31.67 o 
  21   1   2       66.92       62.96     31.76 o 
  23   1   2       86.03      127.21     50.93 o 
  25   1   2       79.51       70.20     40.39 o 
  27   1   2       15.28       23.32     38.84 o 
  29   1   2      219.02      294.86     48.61 o 
  31   1   2       50.07       24.04     62.65 o 
  33   1   2       60.02      -38.66     59.22 o 
 -32   2   2        0.19      -65.59     57.30 o 
 -30   2   2       24.82       35.74     45.30 o 
 -28   2   2      104.22      121.42     69.51 o 
 -26   2   2      115.37       18.30     36.77 o 
 -24   2   2       62.25       74.60     40.42 o 
 -22   2   2       17.83       27.35     33.31 o 
 -20   2   2      258.07      373.48     50.11 o 
 -18   2   2      325.27      390.29     23.84 o 
 -16   2   2     2008.54     1906.37     40.61 o 
 -14   2   2     2695.01     2760.18     45.22 o 
 -12   2   2      311.72      282.90     17.22 o 
 -10   2   2     1343.89     1306.70     38.14 o 
  -8   2   2      426.73      416.91     18.90 o 
  -6   2   2     5172.31     5281.08     47.64 o 
  -4   2   2     6313.35     6667.27     51.24 o 
  -2   2   2     4826.14     5091.82     59.44 o 
   0   2   2    25052.40    26366.72    199.00 o 
   2   2   2    36768.62    38944.44    302.85 o 
   4   2   2     2992.63     3130.66     39.55 o 
   6   2   2     6823.71     6788.14     58.84 o 
   8   2   2      695.20      641.75     21.64 o 
  10   2   2      975.32      885.61     31.02 o 
  12   2   2     2696.13     2843.36     65.89 o 
  14   2   2      786.78      744.70     33.88 o 
  16   2   2        7.49       28.62     22.79 o 
  18   2   2      208.37      243.46     29.43 o 
  20   2   2      325.01      325.72     38.56 o 
  22   2   2       25.61       49.80     43.17 o 
  24   2   2      644.43      669.67     60.58 o 
  26   2   2       68.77       88.45     39.84 o 
  28   2   2       22.88       28.55     42.34 o 
  30   2   2       15.76       72.94     41.19 o 
  32   2   2       51.80      111.98     45.17 o 
 -33   3   2       12.54       51.59     66.08 o 
 -31   3   2        7.12       -8.39     42.50 o 
 -29   3   2       83.32       64.20     40.85 o 
 -27   3   2       52.26       47.41     38.01 o 
 -25   3   2       52.13       28.50     38.28 o 
 -23   3   2      102.68       58.05     35.68 o 
 -21   3   2     5746.16     5474.35     98.03 o 
 -19   3   2        5.74      -35.76     28.43 o 
 -17   3   2     1200.72     1285.16     42.64 o 
 -15   3   2     1363.81     1268.22     31.84 o 
 -13   3   2     1967.75     1921.03     34.68 o 
 -11   3   2        0.60       21.25      8.99 o 
  -9   3   2      217.09      200.80     21.80 o 
  -7   3   2      990.48     1000.05     22.25 o 
  -5   3   2       21.17       20.90     13.71 o 
  -3   3   2      211.13      174.12     17.08 o 
  -1   3   2     2119.97     2083.65     38.96 o 
   1   3   2     4130.11     4392.23     46.62 o 
   3   3   2      123.50      143.19     15.51 o 
   5   3   2     4000.40     4107.48     50.97 o 
   7   3   2     4967.11     4777.72     54.65 o 
   9   3   2      986.94     1132.30     30.35 o 
  11   3   2      373.69      343.13     20.55 o 
  13   3   2       94.62      107.34     22.55 o 
  15   3   2       35.08       55.16     22.94 o 
  17   3   2       79.62       64.60     26.30 o 
  19   3   2      281.28      316.25     40.80 o 
  21   3   2      104.44      145.91     46.65 o 
  23   3   2      323.64      325.53     51.63 o 
  25   3   2       34.36       15.18     40.51 o 
  27   3   2      382.15      442.30     57.84 o 
  29   3   2      260.09      270.32     52.66 o 
  31   3   2       42.33      180.36     54.34 o 
 -32   4   2      101.19      102.10     55.09 o 
 -30   4   2        5.32       69.89     46.93 o 
 -28   4   2        0.04      -60.41     48.83 o 
 -26   4   2      950.84      851.34     80.58 o 
 -24   4   2      124.24      194.22     88.44 o 
 -22   4   2        9.07      -24.91     30.00 o 
 -20   4   2     6454.31     6180.30    116.80 o 
 -18   4   2     1500.57     1351.00     56.97 o 
 -16   4   2      350.06      384.90     28.16 o 
 -14   4   2     1943.23     1768.07     52.75 o 
 -12   4   2      175.13      114.82     25.37 o 
 -10   4   2     1023.00     1039.63     34.35 o 
  -8   4   2      510.39      592.65     30.11 o 
  -6   4   2     1237.65     1274.18     30.76 o 
  -4   4   2     3821.02     4068.45     55.97 o 
  -2   4   2       15.80       44.36     14.70 o 
   0   4   2     1578.87     1487.15     28.83 o 
   2   4   2     1456.23     1668.16     32.89 o 
   4   4   2      443.15      429.66     21.00 o 
   6   4   2     5322.01     5394.56     61.42 o 
   8   4   2      938.76      877.84     30.44 o 
  10   4   2      862.09      870.56     29.32 o 
  12   4   2      234.35      265.49     21.32 o 
  14   4   2       12.07       55.09     26.75 o 
  16   4   2        1.90       18.62     29.87 o 
  18   4   2       34.60       45.24     34.22 o 
  20   4   2       41.24       52.25     38.31 o 
  22   4   2      144.06      140.23     43.96 o 
  24   4   2       31.51      -16.37     49.85 o 
  26   4   2        7.45       55.17     43.62 o 
  28   4   2       86.99      109.89     45.84 o 
  30   4   2      109.86      165.31     56.35 o 
 -31   5   2        6.20      -34.20     69.60 o 
 -29   5   2       72.08      191.06     61.50 o 
 -27   5   2       25.90       60.31     51.45 o 
 -25   5   2      209.01      305.30     52.48 o 
 -23   5   2      129.03      148.09     46.73 o 
 -21   5   2     1156.94     1087.71     72.12 o 
 -19   5   2     1145.29     1100.62     78.91 o 
 -17   5   2      102.78      130.67     32.51 o 
 -15   5   2       69.44       37.57     24.56 o 
 -13   5   2        0.14      -25.98     17.32 o 
 -11   5   2      144.87      141.24     18.74 o 
  -9   5   2       45.21       60.32     18.61 o 
  -7   5   2      972.95      900.99     27.87 o 
  -5   5   2      230.96      188.76     18.78 o 
  -3   5   2     1395.36     1475.87     39.06 o 
  -1   5   2      110.18      157.06     19.47 o 
   1   5   2        0.11        8.74     13.65 o 
   3   5   2     3279.24     3294.20     49.71 o 
   5   5   2      459.84      424.63     23.20 o 
   7   5   2       33.71       46.03     16.29 o 
   9   5   2       22.74       42.54     16.65 o 
  11   5   2      353.47      341.96     28.58 o 
  13   5   2       12.16       17.57     27.66 o 
  15   5   2        1.13       11.53     29.67 o 
  17   5   2       12.27       32.30     31.51 o 
  19   5   2      960.81      900.31     55.67 o 
  21   5   2      219.34      189.70     49.91 o 
  23   5   2        0.26       31.56     42.59 o 
  25   5   2        8.77      -12.27     63.10 o 
  27   5   2       31.83       27.57     70.19 o 
  29   5   2        0.64       96.07     59.36 o 
 -30   6   2        6.60       19.48     48.86 o 
 -28   6   2      223.85      417.13     66.28 o 
 -26   6   2       49.39       67.92     46.45 o 
 -24   6   2        9.17       43.31     40.95 o 
 -22   6   2       68.39       97.99     45.81 o 
 -20   6   2     1024.74     1078.59     77.75 o 
 -18   6   2      819.14      799.45     89.55 o 
 -16   6   2        1.21       -3.38     23.12 o 
 -14   6   2      418.46      427.58     37.76 o 
 -12   6   2       50.72       14.45     22.66 o 
 -10   6   2      101.17      108.62     40.02 o 
  -8   6   2       32.85       20.57     28.37 o 
  -6   6   2     5562.99     5611.99     75.81 o 
  -4   6   2      337.58      313.97     23.68 o 
  -2   6   2       78.43      117.07     19.26 o 
   0   6   2     1157.04     1195.65     39.01 o 
   2   6   2       73.67       39.13     16.22 o 
   4   6   2     1154.76     1241.50     40.33 o 
   6   6   2     2351.17     2258.24     46.15 o 
   8   6   2       36.12       18.59     22.16 o 
  10   6   2      133.56      159.02     25.01 o 
  12   6   2        6.73      -27.54     26.07 o 
  14   6   2      129.25      122.21     32.87 o 
  16   6   2       65.02       18.84     36.37 o 
  18   6   2      299.13      317.04     41.86 o 
  20   6   2        4.75       48.00     36.59 o 
  22   6   2      167.33      153.85     43.08 o 
  24   6   2        2.93      -28.90     39.33 o 
  26   6   2        4.71      -20.51     52.41 o 
  28   6   2        1.14      -71.62     47.75 o 
 -27   7   2       22.77       24.39     46.62 o 
 -25   7   2       96.71      128.92     72.10 o 
 -23   7   2       13.89       -6.61     42.56 o 
 -21   7   2      170.12      133.60     46.29 o 
 -19   7   2       59.84       -1.97     42.77 o 
 -17   7   2      326.76      275.53     49.42 o 
 -15   7   2       53.27       31.78     24.27 o 
 -13   7   2       61.11       55.14     28.41 o 
 -11   7   2       46.07       32.13     25.90 o 
  -9   7   2        3.20      -11.92     25.63 o 
  -7   7   2      131.83      132.14     28.68 o 
  -5   7   2      220.45      163.68     30.80 o 
  -3   7   2      281.48      204.96     24.84 o 
  -1   7   2        7.63       12.81     19.44 o 
   1   7   2        6.98        0.73     18.70 o 
   3   7   2        1.59      -23.66     15.77 o 
   5   7   2      161.89      148.49     21.78 o 
   7   7   2       13.91       29.46     18.33 o 
   9   7   2       81.57       74.22     24.21 o 
  11   7   2        5.28       69.20     26.24 o 
  13   7   2       56.79       12.73     30.99 o 
  15   7   2        9.42       39.04     32.33 o 
  17   7   2      159.06      147.70     47.05 o 
  19   7   2       22.65       37.58     45.06 o 
  21   7   2       95.08      158.36     61.26 o 
  23   7   2       58.11       21.67     54.40 o 
  25   7   2        0.13       -4.67    109.36 o 
  27   7   2       65.54       49.91    134.88 o 
 -26   8   2        1.48       49.15     74.05 o 
 -24   8   2       13.03       38.35     44.25 o 
 -22   8   2      226.54      261.20     55.34 o 
 -20   8   2       12.88      -15.79     54.34 o 
 -18   8   2        1.77       23.31     35.83 o 
 -16   8   2     1055.03      870.70     67.86 o 
 -14   8   2       28.99      116.05     32.47 o 
 -12   8   2       64.01       24.07     31.90 o 
 -10   8   2      375.87      318.72     42.95 o 
  -8   8   2      179.34      171.22     37.29 o 
  -6   8   2       64.53       54.68     30.87 o 
  -4   8   2     3476.01     3272.71     90.65 o 
  -2   8   2        4.69        1.74     22.79 o 
   0   8   2      526.68      535.44     37.45 o 
   2   8   2      123.12      159.59     32.62 o 
   4   8   2     1663.71     1552.12     51.95 o 
   6   8   2      859.05      830.77     60.30 o 
   8   8   2       31.05      -29.19     29.56 o 
  10   8   2      158.95      169.22     37.04 o 
  12   8   2       35.71       -6.39     36.42 o 
  14   8   2        3.16       26.06     39.22 o 
  16   8   2       14.84       44.89     53.63 o 
  18   8   2       84.34      132.86     48.00 o 
  20   8   2      198.91      261.25     90.98 o 
  22   8   2        0.48       22.63    100.07 o 
  24   8   2       15.93       93.59     55.05 o 
 -23   9   2        4.26      -49.80     33.20 o 
 -21   9   2       55.15       92.53     46.34 o 
 -19   9   2       11.57        2.21     75.97 o 
 -17   9   2      206.80      217.70     59.93 o 
 -15   9   2        0.01      -20.75     36.32 o 
 -13   9   2      177.99      118.58     35.45 o 
 -11   9   2      195.20      154.92     36.28 o 
  -9   9   2        0.93      -16.21     28.56 o 
  -7   9   2        1.48      -34.84     37.49 o 
  -5   9   2       39.96       45.27     31.12 o 
  -3   9   2       44.05       31.84     39.06 o 
  -1   9   2     2585.13     2466.07     79.05 o 
   1   9   2     1712.00     1636.84     65.44 o 
   3   9   2      365.65      392.62     56.90 o 
   5   9   2      272.04      261.28     53.34 o 
   7   9   2      177.69      166.29     49.79 o 
   9   9   2      155.49      217.02     48.60 o 
  11   9   2       11.73       46.41     52.32 o 
  13   9   2       34.84       69.29     49.55 o 
  15   9   2       46.18      123.44     55.27 o 
  17   9   2      141.81      150.86     76.81 o 
  19   9   2       15.77       90.02     46.03 o 
  21   9   2       29.86       84.44     52.35 o 
  23   9   2       78.29       99.59     57.61 o 
 -20  10   2       76.15       82.61     42.45 o 
 -18  10   2        8.52        5.48     65.04 o 
 -16  10   2       62.50       99.54     59.71 o 
 -14  10   2      281.09      233.05     50.95 o 
 -12  10   2        5.26       -8.16     65.40 o 
 -10  10   2      342.39      372.90     49.96 o 
  -8  10   2       71.03      106.72     39.64 o 
  -6  10   2        2.68       70.71     39.82 o 
  -4  10   2      135.69      152.58     45.71 o 
  -2  10   2      576.76      582.83     58.40 o 
   0  10   2       81.72       91.93     66.65 o 
   2  10   2      699.58      664.22     89.25 o 
   4  10   2      124.61      160.78     43.71 o 
   6  10   2      558.93      549.56     68.02 o 
   8  10   2        7.84       56.87     56.77 o 
  10  10   2        0.02       79.24     49.02 o 
  12  10   2        3.78      -64.51     43.01 o 
  14  10   2       33.07      100.97     57.66 o 
  16  10   2        2.99       57.39     48.63 o 
  18  10   2        0.19      -49.89     79.01 o 
  20  10   2        0.01       88.92     55.14 o 
 -17  11   2        6.50       36.58     46.43 o 
 -15  11   2        0.35        8.40     41.50 o 
 -13  11   2       68.76      160.85     53.19 o 
 -11  11   2       78.37      147.72     48.15 o 
  -9  11   2        8.68        7.39     37.11 o 
  -7  11   2       12.66       44.69     41.03 o 
  -5  11   2        0.08      -23.87     46.43 o 
  -3  11   2        0.20      -16.14     89.92 o 
  -1  11   2        3.93       22.69     73.05 o 
   1  11   2        6.02       49.67    125.73 o 
   3  11   2        9.67      106.34     71.46 o 
   5  11   2       18.82       57.98    111.21 o 
   7  11   2      221.92      342.30     87.15 o 
   9  11   2      133.43       65.91     65.46 o 
  11  11   2       55.48      185.32    106.20 o 
  13  11   2      199.35      229.10    109.45 o 
  15  11   2       95.18      150.22     56.25 o 
  17  11   2       30.80      194.39     61.30 o 
 -12  12   2        0.41      121.14     64.40 o 
 -10  12   2      129.37      134.79     48.97 o 
  -8  12   2        0.01      -13.09     49.58 o 
  -6  12   2       22.69      129.30    100.30 o 
  -4  12   2      133.09      158.63     79.55 o 
  -2  12   2      110.39      153.27     75.25 o 
   0  12   2       15.74      106.04     65.83 o 
   2  12   2      126.44       92.05     72.34 o 
   4  12   2      129.70      170.65     77.69 o 
   6  12   2       23.30       20.49     67.37 o 
   8  12   2       61.78      276.80    100.65 o 
  10  12   2       60.26      142.56     76.11 o 
 -33   1   3        6.64       55.71    140.78 o 
 -31   1   3       32.45      108.04     63.55 o 
 -29   1   3       63.64        2.36     56.67 o 
 -27   1   3       76.82       55.41     62.08 o 
 -25   1   3      734.68      732.82     58.20 o 
 -23   1   3        5.29        2.10     30.30 o 
 -21   1   3       90.61      123.05     22.26 o 
 -19   1   3       15.69        4.08     15.98 o 
 -17   1   3      869.41      866.49     33.50 o 
 -15   1   3       77.57       60.48     14.60 o 
 -13   1   3     7079.42     7557.39     77.46 o 
 -11   1   3    14168.09    16189.52    111.85 o 
  -9   1   3     2083.43     2041.44     36.42 o 
  -7   1   3      911.82      909.89     24.49 o 
  -5   1   3       36.59       25.61     11.21 o 
  -3   1   3        4.81       -6.41     11.06 o 
  -1   1   3     3035.09     3139.91     47.18 o 
   1   1   3    57809.82    63628.28    263.64 o 
   3   1   3      769.11      601.86     21.21 o 
   5   1   3     8436.99     8965.24     79.68 o 
   7   1   3    15738.44    15947.25    102.73 o 
   9   1   3      660.51      604.91     20.97 o 
  11   1   3     1106.54     1006.43     24.78 o 
  13   1   3     1320.28     1311.74     39.13 o 
  15   1   3     2478.18     2496.96     53.92 o 
  17   1   3      450.34      454.56     39.77 o 
  19   1   3      621.82      552.72     44.62 o 
  21   1   3      388.30      415.98     44.36 o 
  23   1   3       15.41      -10.80     42.14 o 
  25   1   3      184.74      249.71     38.29 o 
  27   1   3        0.16       40.24     39.63 o 
  29   1   3      395.33      487.04     67.35 o 
  31   1   3       92.86       86.01     62.52 o 
 -32   2   3        7.37       28.96     69.42 o 
 -30   2   3        0.10      -21.59     51.29 o 
 -28   2   3        2.92       17.28     37.40 o 
 -26   2   3      114.81      146.15     42.81 o 
 -24   2   3       35.25      -11.41     33.67 o 
 -22   2   3      218.36      265.85     39.50 o 
 -20   2   3      154.96      217.77     27.32 o 
 -18   2   3        9.19        1.17     14.81 o 
 -16   2   3      154.55      145.54     17.52 o 
 -14   2   3      992.03      945.41     32.33 o 
 -12   2   3      624.55      619.17     23.81 o 
 -10   2   3      258.07      266.80     16.65 o 
  -8   2   3      648.56      672.36     21.97 o 
  -6   2   3      866.04      838.77     23.21 o 
  -4   2   3      113.26       79.61     12.01 o 
  -2   2   3     4766.04     4817.36     53.55 o 
   0   2   3        1.18       11.62     13.35 o 
   2   2   3     4321.24     4282.86     49.84 o 
   4   2   3      737.95      861.24     25.25 o 
   6   2   3     3292.68     3337.97     46.17 o 
   8   2   3      853.16      698.24     23.79 o 
  10   2   3     7017.38     7047.00     67.66 o 
  12   2   3        5.66        9.13     18.57 o 
  14   2   3      761.41      829.64     35.88 o 
  16   2   3      573.76      601.09     33.94 o 
  18   2   3       21.46        6.15     30.52 o 
  20   2   3       44.57       36.32     32.38 o 
  22   2   3       37.84      -11.23     33.14 o 
  24   2   3       25.38      -33.31     39.77 o 
  26   2   3      122.64      108.30     43.69 o 
  28   2   3       19.45       13.48     42.29 o 
  30   2   3       54.77      129.02     44.16 o 
  32   2   3      143.86      128.32     46.51 o 
 -31   3   3        9.01      -77.11     79.89 o 
 -29   3   3       32.72      119.69     48.41 o 
 -27   3   3       92.66        3.25     36.05 o 
 -25   3   3       58.09       59.42     36.05 o 
 -23   3   3      710.90      749.21     52.14 o 
 -21   3   3     1757.10     1692.87     81.86 o 
 -19   3   3        0.55       49.30     22.70 o 
 -17   3   3      630.29      576.78     33.02 o 
 -15   3   3      455.34      422.28     27.53 o 
 -13   3   3      422.68      436.74     20.44 o 
 -11   3   3       10.21       35.44     11.40 o 
  -9   3   3      171.81      152.36     16.03 o 
  -7   3   3       51.52       73.55     12.89 o 
  -5   3   3     1365.46     1565.19     37.14 o 
  -3   3   3      204.39      194.82     17.91 o 
  -1   3   3     3127.87     3078.07     38.68 o 
   1   3   3       84.00      103.66     14.92 o 
   3   3   3      218.72      171.16     16.40 o 
   5   3   3     2167.46     2128.09     39.18 o 
   7   3   3     6771.34     6585.09     69.14 o 
   9   3   3     1262.26     1211.03     33.07 o 
  11   3   3       95.84       95.95     18.68 o 
  13   3   3      667.30      695.83     33.86 o 
  15   3   3      111.39      119.31     25.34 o 
  17   3   3       31.64       63.56     27.65 o 
  19   3   3       30.24       48.68     33.63 o 
  21   3   3        0.86       15.19     44.18 o 
  23   3   3        8.31        4.65     40.55 o 
  25   3   3      233.03      311.91     79.36 o 
  27   3   3      292.68      357.57     56.31 o 
  29   3   3      125.67      176.04     50.25 o 
  31   3   3      318.89      344.83     57.32 o 
 -32   4   3        0.15      -71.38     49.26 o 
 -30   4   3       85.82      263.26     61.00 o 
 -28   4   3       45.21       28.28     78.75 o 
 -26   4   3      474.13      515.93     66.63 o 
 -24   4   3       64.43      -15.18     37.04 o 
 -22   4   3       45.99       47.17     38.18 o 
 -20   4   3     3169.91     2920.34    101.01 o 
 -18   4   3     1928.11     1844.36     54.57 o 
 -16   4   3        4.63        6.08     18.41 o 
 -14   4   3       98.00      127.47     20.30 o 
 -12   4   3     1461.66     1420.18     40.71 o 
 -10   4   3       11.31       15.40     12.66 o 
  -8   4   3     1498.55     1485.65     37.24 o 
  -6   4   3      373.05      341.09     22.88 o 
  -4   4   3     1431.70     1478.40     39.20 o 
  -2   4   3      205.57      209.70     20.23 o 
   0   4   3       11.72       18.37     13.06 o 
   2   4   3     1061.61     1106.75     30.07 o 
   4   4   3      383.82      406.99     22.58 o 
   6   4   3    12793.10    12599.08    101.89 o 
   8   4   3    13251.88    12833.17    104.72 o 
  10   4   3        4.29       17.28     18.95 o 
  12   4   3       30.07       46.71     20.81 o 
  14   4   3      211.83      203.52     27.63 o 
  16   4   3       61.49      125.03     28.48 o 
  18   4   3      196.88      209.23     40.24 o 
  20   4   3       72.26       78.75     46.69 o 
  22   4   3       93.10      128.36     45.80 o 
  24   4   3      206.83      191.89     47.75 o 
  26   4   3      252.00      244.32     50.52 o 
  28   4   3      137.69      224.81     51.21 o 
  30   4   3        2.71       24.99     42.38 o 
 -31   5   3        8.32      -34.48     44.99 o 
 -29   5   3        2.93      -32.46     66.52 o 
 -27   5   3      326.42      383.98     66.25 o 
 -25   5   3      278.40      217.19     46.89 o 
 -23   5   3      110.57       60.11     66.22 o 
 -21   5   3      748.53      756.51     66.22 o 
 -19   5   3     2202.57     2064.67     88.62 o 
 -17   5   3     1032.87      943.74     50.00 o 
 -15   5   3      120.55       82.37     35.30 o 
 -13   5   3     2210.25     1947.59     63.60 o 
 -11   5   3      122.72      144.15     26.08 o 
  -9   5   3      467.76      471.04     36.42 o 
  -7   5   3      589.97      640.66     27.98 o 
  -5   5   3     1731.57     1919.33     46.65 o 
  -3   5   3      108.23      115.75     19.88 o 
  -1   5   3     6033.05     5903.92     80.86 o 
   1   5   3     2856.53     2660.87     45.15 o 
   3   5   3     2703.79     2724.58     48.27 o 
   5   5   3     2228.96     1982.98     43.09 o 
   7   5   3      532.13      511.88     26.67 o 
   9   5   3     3937.06     4064.63     62.91 o 
  11   5   3     4463.59     4082.99     63.95 o 
  13   5   3     1065.91     1000.27     53.33 o 
  15   5   3      560.19      532.12     44.41 o 
  17   5   3     1081.07      874.92     55.70 o 
  19   5   3      358.94      347.92     45.29 o 
  21   5   3      318.69      222.04     48.35 o 
  23   5   3      981.75      900.61     69.84 o 
  25   5   3      368.95      426.99     57.77 o 
  27   5   3       20.56       37.20     43.82 o 
  29   5   3        0.05       57.93     44.04 o 
 -28   6   3       95.83      184.05     54.87 o 
 -26   6   3        3.20      -25.99     33.16 o 
 -24   6   3        1.27       44.74     52.02 o 
 -22   6   3       47.38       50.69     40.87 o 
 -20   6   3      398.93      404.05     53.84 o 
 -18   6   3      720.87      655.92     60.84 o 
 -16   6   3        5.18       12.02     24.76 o 
 -14   6   3      192.89      256.62     33.85 o 
 -12   6   3        6.95       18.09     24.13 o 
 -10   6   3      312.76      364.88     35.78 o 
  -8   6   3        0.71      -16.77     20.33 o 
  -6   6   3        1.02       -9.62     17.21 o 
  -4   6   3      128.67      139.07     21.68 o 
  -2   6   3      274.53      355.83     27.50 o 
   0   6   3      175.48      159.41     23.77 o 
   2   6   3      274.76      269.80     21.90 o 
   4   6   3      984.51      910.93     32.86 o 
   6   6   3      617.16      587.10     29.19 o 
   8   6   3     2157.64     2090.22     48.69 o 
  10   6   3       13.09        7.00     19.53 o 
  12   6   3      152.89      111.48     32.95 o 
  14   6   3      226.45      171.38     36.73 o 
  16   6   3       10.92       -3.21     38.00 o 
  18   6   3        1.21       -7.55     33.99 o 
  20   6   3      544.13      600.49     51.74 o 
  22   6   3      112.15       88.48     43.30 o 
  24   6   3       10.60       42.59     50.68 o 
  26   6   3       27.30       72.16     44.17 o 
  28   6   3       21.56       21.55     54.30 o 
 -27   7   3        2.57        5.07     53.37 o 
 -25   7   3      113.80      125.41     56.85 o 
 -23   7   3      155.78      175.54     73.39 o 
 -21   7   3      234.27      199.88     48.53 o 
 -19   7   3      608.30      574.19     60.13 o 
 -17   7   3      896.35      865.13    104.30 o 
 -15   7   3       34.35       15.75     41.91 o 
 -13   7   3       42.21       43.03     28.79 o 
 -11   7   3      147.36      128.45     31.91 o 
  -9   7   3      449.92      379.99     37.65 o 
  -7   7   3       88.75       52.12     26.75 o 
  -5   7   3      299.87      362.23     36.31 o 
  -3   7   3     1145.94     1066.87     42.44 o 
  -1   7   3      181.29      170.78     25.69 o 
   1   7   3     1296.94     1227.79     54.10 o 
   3   7   3     1901.99     1896.92     55.40 o 
   5   7   3      578.60      537.06     49.75 o 
   7   7   3       20.50       24.39     20.94 o 
   9   7   3      241.88      223.05     30.37 o 
  11   7   3      143.15      120.92     31.87 o 
  13   7   3       56.84       83.24     31.99 o 
  15   7   3        3.75       13.47     32.16 o 
  17   7   3      226.21      225.39     40.72 o 
  19   7   3       29.44       51.74     38.53 o 
  21   7   3      311.21      304.48     53.58 o 
  23   7   3      213.99       98.44     87.37 o 
  25   7   3        2.06       37.78     59.57 o 
  27   7   3       95.04      104.09     59.11 o 
 -26   8   3       95.33       59.61     46.97 o 
 -24   8   3       48.84       44.16     44.39 o 
 -22   8   3        1.43       -1.61     39.08 o 
 -20   8   3       43.72       37.77     41.05 o 
 -18   8   3      102.10      140.69     62.61 o 
 -16   8   3       19.18      -33.60     33.41 o 
 -14   8   3     1600.55     1468.14     68.31 o 
 -12   8   3       17.18        4.67     53.03 o 
 -10   8   3      574.40      508.67     47.04 o 
  -8   8   3      411.89      321.49     41.37 o 
  -6   8   3       61.66      111.00     32.80 o 
  -4   8   3      281.40      285.29     37.90 o 
  -2   8   3     1105.92     1077.80     55.11 o 
   0   8   3       58.82       74.70     25.22 o 
   2   8   3     2563.94     2427.19     65.45 o 
   4   8   3       11.60       -8.76     25.08 o 
   6   8   3      176.33      168.36     35.73 o 
   8   8   3       25.84       23.28     29.26 o 
  10   8   3       38.12      148.18     40.23 o 
  12   8   3       11.24        9.93     33.43 o 
  14   8   3       21.04       60.88     41.42 o 
  16   8   3       39.22      110.71     44.69 o 
  18   8   3        0.07       48.28     44.33 o 
  20   8   3        1.42       -8.33     38.56 o 
  22   8   3        6.98       99.27     44.94 o 
  24   8   3        4.66       24.38     45.95 o 
 -23   9   3        0.61      -10.00     38.41 o 
 -21   9   3        6.81      -47.91     56.58 o 
 -19   9   3       77.23       14.14     38.10 o 
 -17   9   3      217.53      213.65     47.59 o 
 -15   9   3      104.44      139.40     37.34 o 
 -13   9   3       90.34       68.79     34.22 o 
 -11   9   3      472.05      467.93     45.78 o 
  -9   9   3      490.62      524.07     60.17 o 
  -7   9   3       38.58        3.91     31.24 o 
  -5   9   3     1291.58     1336.35     65.62 o 
  -3   9   3      327.12      293.11     39.24 o 
  -1   9   3       21.09       20.28     31.90 o 
   1   9   3     3341.06     3501.49     81.32 o 
   3   9   3       36.96       61.94     31.79 o 
   5   9   3       23.27        2.02     40.15 o 
   7   9   3     1190.17     1290.94     97.52 o 
   9   9   3        0.43      -10.93     62.64 o 
  11   9   3       53.19       33.88    123.88 o 
  13   9   3       33.00      143.45     52.38 o 
  15   9   3        0.02      -67.30     44.87 o 
  17   9   3       29.06       58.12     48.65 o 
  19   9   3       39.50      127.74     52.47 o 
  21   9   3       29.40      129.79     81.91 o 
 -20  10   3       14.28       31.91     52.58 o 
 -18  10   3        6.37      -16.96     35.15 o 
 -16  10   3       76.85       13.85     38.81 o 
 -14  10   3      145.11      141.50     65.00 o 
 -12  10   3       84.19      117.72     46.96 o 
 -10  10   3       71.97       28.02     40.66 o 
  -8  10   3        0.01       12.69     65.07 o 
  -6  10   3       53.95       74.34     32.10 o 
  -4  10   3        2.11        9.31     37.19 o 
  -2  10   3      796.26      714.89     80.85 o 
   0  10   3      725.29      633.02     98.00 o 
   2  10   3      758.69      779.35     99.06 o 
   4  10   3       75.74      102.17     44.15 o 
   6  10   3      675.78      500.47     58.01 o 
   8  10   3       13.36       29.19     60.89 o 
  10  10   3       34.07       23.18     80.42 o 
  12  10   3      108.66       94.10     56.26 o 
  14  10   3        5.99       80.40     53.25 o 
  16  10   3      104.47      107.60     53.17 o 
  18  10   3       28.49       76.68     50.90 o 
 -17  11   3        6.03       40.94    102.05 o 
 -15  11   3       15.71      -17.14     82.60 o 
 -13  11   3       26.82       76.66     41.61 o 
 -11  11   3       11.45        7.08     37.42 o 
  -9  11   3        0.53      -48.06     36.19 o 
  -7  11   3       37.95       65.08     49.11 o 
  -5  11   3        1.34       35.62     36.45 o 
  -3  11   3       30.82      167.35     79.72 o 
  -1  11   3       91.21      106.70     68.46 o 
   1  11   3     1101.90     1099.14    113.98 o 
   3  11   3      117.96      184.00     75.91 o 
   5  11   3       21.76       92.30     71.68 o 
   7  11   3      287.72      347.01    109.45 o 
   9  11   3       32.22       49.74     49.62 o 
  11  11   3       26.03       90.41     49.46 o 
  13  11   3       87.50       24.76     68.45 o 
  15  11   3       40.47       80.80     47.71 o 
 -10  12   3        5.98       85.65     45.67 o 
  -8  12   3        0.00       35.00     38.76 o 
  -6  12   3       28.76       -2.45     62.88 o 
  -4  12   3        2.11       -1.37     69.83 o 
  -2  12   3        8.04      -27.58     66.08 o 
   0  12   3        1.88      108.61     97.66 o 
   2  12   3       28.70      112.41     69.52 o 
   4  12   3        2.29      106.10     69.70 o 
   6  12   3        2.17      152.21     98.89 o 
   8  12   3        2.58      193.21    100.83 o 
  10  12   3        0.08      261.84    103.65 o 
 -32   0   4        0.42      119.83     89.57 o 
 -30   0   4        0.94       71.09     85.52 o 
 -28   0   4       98.05       48.57     76.02 o 
 -26   0   4      111.17      170.51     85.70 o 
 -24   0   4       36.61       28.68    115.61 o 
 -22   0   4      153.49      175.26     33.83 o 
 -20   0   4      277.36      265.91     35.13 o 
 -18   0   4     1470.03     1522.57     88.86 o 
 -16   0   4     3810.64     3825.01     86.97 o 
 -14   0   4        0.81        4.04     18.83 o 
 -12   0   4     1551.68     1787.24     56.12 o 
 -10   0   4     8687.31     9553.13    137.40 o 
  -8   0   4     7853.13     8606.52    113.29 o 
  -6   0   4      379.42      365.39     26.64 o 
  -4   0   4       18.93        0.58     15.45 o 
  -2   0   4      160.16      142.55     25.39 o 
   0   0   4    20946.97    22653.43    212.38 o 
   2   0   4    14473.64    14951.48    149.45 o 
   4   0   4     9698.00    10331.76    123.67 o 
   6   0   4       25.22       33.44     18.91 o 
   8   0   4      243.87      291.06     28.12 o 
  10   0   4     8105.28     7885.11    111.27 o 
  12   0   4       62.89       69.14     36.63 o 
  14   0   4     2330.15     2357.54     61.44 o 
  16   0   4     3668.15     3138.22    122.12 o 
  18   0   4        2.08       -3.29     44.02 o 
  20   0   4      602.96      530.87     67.72 o 
  22   0   4       40.84       99.02     49.69 o 
  24   0   4      188.43      193.38     52.50 o 
  26   0   4       26.96        7.85    119.66 o 
  28   0   4      191.75      234.92     65.28 o 
  30   0   4       14.67       20.76     84.11 o 
 -33   1   4       15.97      -35.10     97.13 o 
 -31   1   4        3.82      -76.66     53.57 o 
 -29   1   4       22.98      -11.17     57.59 o 
 -27   1   4        3.59      -29.77     38.14 o 
 -25   1   4       18.62      -37.24     33.15 o 
 -23   1   4      161.39      145.79     33.37 o 
 -21   1   4       35.99       47.16     18.86 o 
 -19   1   4       75.54      102.85     18.73 o 
 -17   1   4       70.65       46.18     16.52 o 
 -15   1   4     3191.96     3151.65     55.48 o 
 -13   1   4      706.64      702.80     27.05 o 
 -11   1   4     8263.15     9214.36     87.33 o 
  -9   1   4      350.78      307.39     18.89 o 
  -7   1   4     6079.75     6463.63     63.36 o 
  -5   1   4      878.13      724.50     23.69 o 
  -3   1   4     2690.41     2861.68     44.27 o 
  -1   1   4      103.64      104.88     14.17 o 
   1   1   4      856.62     1012.97     28.03 o 
   3   1   4     2428.08     2179.67     39.95 o 
   5   1   4        3.79       21.63     13.00 o 
   7   1   4     1506.13     1384.02     33.69 o 
   9   1   4      714.89      757.66     26.70 o 
  11   1   4     2333.06     2087.69     40.73 o 
  13   1   4       35.09       35.84     17.10 o 
  15   1   4        0.66       15.75     19.44 o 
  17   1   4       16.36       28.14     33.21 o 
  19   1   4        0.06       23.89     33.74 o 
  21   1   4       39.26       43.50     36.37 o 
  23   1   4       55.15       33.46     32.96 o 
  25   1   4       27.74       47.24     34.12 o 
  27   1   4       85.96       74.45     43.92 o 
  29   1   4       12.13       32.24     42.60 o 
  31   1   4       41.78      125.12     61.79 o 
 -32   2   4       12.13      -83.76     68.80 o 
 -30   2   4       27.31       73.40     61.33 o 
 -28   2   4       12.25        4.83     84.80 o 
 -26   2   4       80.30      194.07     43.87 o 
 -24   2   4      266.46      281.81     38.72 o 
 -22   2   4      109.41      137.54     43.93 o 
 -20   2   4       22.79       33.04     22.38 o 
 -18   2   4      307.63      330.11     23.84 o 
 -16   2   4      423.81      334.62     22.96 o 
 -14   2   4      651.74      671.64     27.19 o 
 -12   2   4     1441.84     1510.45     36.71 o 
 -10   2   4      681.83      766.65     26.58 o 
  -8   2   4     3080.16     3448.94     50.35 o 
  -6   2   4        0.05       -2.96     11.81 o 
  -4   2   4       88.23       86.98     13.65 o 
  -2   2   4     3911.82     4019.60     52.30 o 
   0   2   4      159.50      167.63     15.62 o 
   2   2   4       64.83       56.80     16.45 o 
   4   2   4     1728.22     1831.66     37.85 o 
   6   2   4      392.85      346.13     20.48 o 
   8   2   4      113.81      139.83     17.15 o 
  10   2   4        1.07       26.52     14.80 o 
  12   2   4      145.94      144.74     17.51 o 
  14   2   4      593.79      596.01     34.00 o 
  16   2   4      158.95      203.21     30.46 o 
  18   2   4       30.65        7.94     33.76 o 
  20   2   4       27.30       79.05     37.00 o 
  22   2   4       29.48       -3.31     33.09 o 
  24   2   4        0.72        4.30     51.03 o 
  26   2   4      365.40      421.50     61.29 o 
  28   2   4       53.43      114.72     46.88 o 
  30   2   4        0.12       -6.72     67.68 o 
 -31   3   4        6.50       97.46     56.54 o 
 -29   3   4        5.63       28.49     47.08 o 
 -27   3   4       92.36      103.31     51.18 o 
 -25   3   4      231.89      378.12     51.34 o 
 -23   3   4      160.86      142.52     85.26 o 
 -21   3   4       30.13       36.42     28.22 o 
 -19   3   4      420.50      398.50     33.02 o 
 -17   3   4      236.24      226.71     26.04 o 
 -15   3   4      143.33      175.93     22.71 o 
 -13   3   4     2319.40     2238.00     43.84 o 
 -11   3   4       70.40       90.17     14.79 o 
  -9   3   4      522.65      481.64     21.87 o 
  -7   3   4    12309.42    12032.92    106.45 o 
  -5   3   4       68.47       43.35     13.52 o 
  -3   3   4       48.96       56.99     13.72 o 
  -1   3   4     6077.87     6791.40     69.81 o 
   1   3   4     4717.29     4679.38     59.34 o 
   3   3   4     4181.15     4191.82     57.64 o 
   5   3   4     1855.64     1966.07     41.60 o 
   7   3   4     1106.56     1076.55     38.53 o 
   9   3   4     4524.19     4513.20     63.30 o 
  11   3   4      323.94      353.16     24.45 o 
  13   3   4      563.06      522.44     33.39 o 
  15   3   4       38.05       18.89     24.89 o 
  17   3   4        2.80       26.27     26.64 o 
  19   3   4        9.48       25.03     35.87 o 
  21   3   4      320.88      310.31     53.95 o 
  23   3   4      202.62      168.88     49.64 o 
  25   3   4        7.12        5.06     44.56 o 
  27   3   4       98.01       89.37     46.65 o 
  29   3   4       71.48      177.64     48.11 o 
 -30   4   4        3.50       69.64     52.30 o 
 -28   4   4        0.28       75.57     47.23 o 
 -26   4   4       10.41      -55.22     36.82 o 
 -24   4   4       59.53       -9.85     37.87 o 
 -22   4   4        3.55       32.53     36.36 o 
 -20   4   4      315.54      376.16     37.55 o 
 -18   4   4     2012.04     1899.93     67.96 o 
 -16   4   4      625.69      667.96     42.34 o 
 -14   4   4      954.41      868.10     44.84 o 
 -12   4   4       62.97       53.86     17.57 o 
 -10   4   4      196.01      216.67     17.77 o 
  -8   4   4      426.76      432.88     26.47 o 
  -6   4   4      615.06      593.17     29.23 o 
  -4   4   4     2296.31     2516.86     53.94 o 
  -2   4   4      173.69      135.00     16.40 o 
   0   4   4     4517.94     4994.66     62.24 o 
   2   4   4      879.94      774.38     32.91 o 
   4   4   4      490.03      467.76     33.08 o 
   6   4   4      852.68      886.57     31.66 o 
   8   4   4     4246.70     4106.91     62.52 o 
  10   4   4      361.78      392.94     26.83 o 
  12   4   4      388.14      354.12     30.05 o 
  14   4   4      532.90      476.60     39.77 o 
  16   4   4      286.42      248.95     33.78 o 
  18   4   4       23.39       17.39     35.22 o 
  20   4   4      524.25      495.25     56.25 o 
  22   4   4      123.39      226.33     50.56 o 
  24   4   4       83.36      100.34     60.27 o 
  26   4   4      431.19      572.80     64.84 o 
  28   4   4       15.23        0.47     46.37 o 
 -29   5   4       16.55      106.48     51.72 o 
 -27   5   4       44.50       66.46     46.40 o 
 -25   5   4       80.37       23.40     40.45 o 
 -23   5   4       92.62      115.21     40.67 o 
 -21   5   4      574.31      627.24     58.84 o 
 -19   5   4     1491.59     1546.79     66.06 o 
 -17   5   4     1562.44     1489.01     63.53 o 
 -15   5   4      251.47      282.35     33.79 o 
 -13   5   4        0.93        9.98     31.39 o 
 -11   5   4      483.28      425.72     57.71 o 
  -9   5   4       81.08       59.54     22.62 o 
  -7   5   4      849.89      907.23     40.78 o 
  -5   5   4      158.80      147.17     20.54 o 
  -3   5   4      856.32      866.46     36.45 o 
  -1   5   4     1128.04     1085.92     46.98 o 
   1   5   4      149.64      125.82     18.16 o 
   3   5   4      658.14      652.51     28.10 o 
   5   5   4     1513.18     1502.41     40.66 o 
   7   5   4      189.70      181.97     21.68 o 
   9   5   4       40.13       33.06     22.20 o 
  11   5   4       75.26       59.90     25.14 o 
  13   5   4       48.69       12.72     25.17 o 
  15   5   4       99.89      115.65     63.13 o 
  17   5   4       98.08      170.45     39.51 o 
  19   5   4       64.74       70.68     32.89 o 
  21   5   4      168.20      163.29     47.73 o 
  23   5   4      332.19      350.41     56.69 o 
  25   5   4       80.11      123.08     49.83 o 
  27   5   4       12.47       75.43     65.39 o 
 -28   6   4      108.55       16.54     89.92 o 
 -26   6   4       83.93       11.40     69.81 o 
 -24   6   4        8.09       76.89     43.26 o 
 -22   6   4      614.08      605.56     62.89 o 
 -20   6   4       50.81       80.40     57.32 o 
 -18   6   4     1633.06     1552.59     68.33 o 
 -16   6   4     4216.24     4133.98    103.19 o 
 -14   6   4      208.59      249.95     35.09 o 
 -12   6   4       11.13       74.67     26.19 o 
 -10   6   4      413.17      378.75     37.02 o 
  -8   6   4      615.80      554.83     40.46 o 
  -6   6   4       61.43       88.13     22.18 o 
  -4   6   4      531.82      531.51     32.60 o 
  -2   6   4      115.08       91.97     23.03 o 
   0   6   4      405.61      447.88     31.67 o 
   2   6   4      117.06      118.31     25.33 o 
   4   6   4      196.13      181.37     22.59 o 
   6   6   4      319.72      342.30     26.72 o 
   8   6   4     9372.16     9100.08    123.16 o 
  10   6   4        1.96      -29.18     24.06 o 
  12   6   4      124.55      180.97     44.85 o 
  14   6   4     1715.27     1733.91     70.78 o 
  16   6   4     1264.95     1250.61     63.82 o 
  18   6   4        0.45      -24.51     36.31 o 
  20   6   4      904.61      979.08     73.48 o 
  22   6   4      546.71      611.86     64.41 o 
  24   6   4       57.14      104.49     46.64 o 
  26   6   4       44.76      133.49     77.67 o 
 -27   7   4       11.94       79.70     72.67 o 
 -25   7   4       56.45       35.67     45.93 o 
 -23   7   4        2.71       92.74     46.86 o 
 -21   7   4       41.44      -20.09     47.19 o 
 -19   7   4      283.10      274.82     51.67 o 
 -17   7   4        3.44       56.77     30.49 o 
 -15   7   4       11.22      -19.44     28.62 o 
 -13   7   4      837.85      788.59     53.81 o 
 -11   7   4      355.06      326.50     40.86 o 
  -9   7   4      281.16      287.91     38.16 o 
  -7   7   4      748.28      671.33     48.02 o 
  -5   7   4      289.58      334.92     37.48 o 
  -3   7   4      173.15      127.75     26.80 o 
  -1   7   4     1610.57     1476.64     52.08 o 
   1   7   4      238.23      255.24     31.13 o 
   3   7   4     1039.66      865.50     42.95 o 
   5   7   4     1060.02      983.92     44.53 o 
   7   7   4      121.08      114.88     25.61 o 
   9   7   4     1495.40     1367.43     65.63 o 
  11   7   4      261.20      319.38     45.26 o 
  13   7   4      366.64      396.24     61.90 o 
  15   7   4      352.69      364.93     46.96 o 
  17   7   4      328.31      420.98     46.54 o 
  19   7   4        2.05       53.92     36.88 o 
  21   7   4       59.74       78.37     44.16 o 
  23   7   4       12.07       29.12     60.16 o 
  25   7   4        3.54       74.70     54.12 o 
 -24   8   4       11.46      136.47     51.28 o 
 -22   8   4      195.55      212.86     51.41 o 
 -20   8   4      135.37      202.85     58.99 o 
 -18   8   4       92.70        2.50     39.03 o 
 -16   8   4      338.12      275.16     41.66 o 
 -14   8   4       44.46       53.46     40.44 o 
 -12   8   4        2.65       30.99     30.95 o 
 -10   8   4      240.40      194.19     44.65 o 
  -8   8   4     2025.85     2010.80     84.48 o 
  -6   8   4      512.41      515.34     46.73 o 
  -4   8   4       55.28       83.03     31.91 o 
  -2   8   4      413.31      435.17     42.39 o 
   0   8   4     1084.11     1093.24     50.26 o 
   2   8   4     1080.49      973.71     74.55 o 
   4   8   4     2205.04     2073.32     64.48 o 
   6   8   4      595.02      628.81     58.29 o 
   8   8   4     1658.82     1441.29     65.43 o 
  10   8   4      138.36      135.15     52.67 o 
  12   8   4      104.66      159.08     41.83 o 
  14   8   4      422.66      497.48     52.85 o 
  16   8   4      111.24      231.09     45.49 o 
  18   8   4        1.32       78.59     69.87 o 
  20   8   4        1.40       50.41     50.00 o 
  22   8   4       86.94      146.75     56.35 o 
  24   8   4       13.91      161.48     62.34 o 
 -23   9   4      196.20      136.06     61.23 o 
 -21   9   4      138.64       97.78     91.76 o 
 -19   9   4       11.75      -15.20     37.14 o 
 -17   9   4      245.90      184.61     49.89 o 
 -15   9   4     1556.07     1599.37     78.28 o 
 -13   9   4      128.07      167.55     38.15 o 
 -11   9   4      262.81      286.98     41.33 o 
  -9   9   4       28.88       52.48     33.12 o 
  -7   9   4      443.92      479.36     47.79 o 
  -5   9   4      309.34      308.26     40.71 o 
  -3   9   4      211.61      319.20     54.38 o 
  -1   9   4      886.88     1097.08     59.39 o 
   1   9   4      109.78       93.11     57.57 o 
   3   9   4      815.01      980.54     50.11 o 
   5   9   4       25.86       -1.70     33.04 o 
   7   9   4      426.57      475.98     45.33 o 
   9   9   4      541.88      602.88     75.84 o 
  11   9   4      204.11       67.52     52.08 o 
  13   9   4       93.70      151.66     80.51 o 
  15   9   4        2.02      -29.64    105.67 o 
  17   9   4       14.35      210.43     56.34 o 
  19   9   4       16.92      142.78     51.20 o 
  21   9   4       12.45       46.91     49.54 o 
 -20  10   4       32.04      181.75     71.02 o 
 -18  10   4       54.23      114.52     47.44 o 
 -16  10   4       14.27       10.05     34.30 o 
 -14  10   4      111.50      110.19     48.38 o 
 -12  10   4       92.83       66.55     35.66 o 
 -10  10   4       44.94       24.25     33.10 o 
  -8  10   4        0.12       -0.50     28.48 o 
  -6  10   4       75.68       94.09     34.80 o 
  -4  10   4       89.35       53.55     48.05 o 
  -2  10   4        0.77       30.63     32.07 o 
   0  10   4       82.09       94.45     71.04 o 
   2  10   4      154.15      187.18     77.56 o 
   4  10   4      282.44      233.39     76.77 o 
   6  10   4      268.30      165.04     44.51 o 
   8  10   4       73.36       54.11     50.42 o 
  10  10   4       97.99      244.41     57.91 o 
  12  10   4      105.67      160.69     89.57 o 
  14  10   4       12.94       70.01     50.68 o 
  16  10   4        3.70       17.52     56.40 o 
  18  10   4        0.97      118.48     80.59 o 
 -15  11   4       18.70        9.53     41.17 o 
 -13  11   4        0.83       38.28     41.10 o 
 -11  11   4       22.80       49.12     36.63 o 
  -9  11   4        2.06       86.74     40.78 o 
  -7  11   4        2.33      -12.15     38.18 o 
  -5  11   4        0.51      -27.46     39.13 o 
  -3  11   4        2.00      158.82     87.81 o 
  -1  11   4       34.35       75.05     64.12 o 
   1  11   4       42.24      126.00     78.39 o 
   3  11   4       44.79      135.98     75.68 o 
   5  11   4       84.10      120.14     66.16 o 
   7  11   4      151.04       57.89     88.69 o 
   9  11   4      286.66      518.35     69.91 o 
  11  11   4      440.96      738.85     82.16 o 
  13  11   4      210.99      212.56     59.48 o 
  -8  12   4        9.93       54.60     74.15 o 
  -6  12   4       20.91      136.69     78.10 o 
  -4  12   4        1.10       32.10     73.29 o 
  -2  12   4       16.78       96.88     71.82 o 
   0  12   4        0.00       52.70     71.14 o 
   2  12   4        2.44       -4.84     69.52 o 
   4  12   4       19.42      105.35     96.43 o 
   6  12   4       17.08      249.35     88.51 o 
 -31   1   5       13.60      -41.75     55.17 o 
 -29   1   5       32.05       50.55     58.50 o 
 -27   1   5      248.04      280.68    109.01 o 
 -25   1   5       48.44       44.35     45.57 o 
 -23   1   5      248.81      255.99     31.27 o 
 -21   1   5      962.49      978.88     39.36 o 
 -19   1   5        1.62       -0.70     16.12 o 
 -17   1   5      156.32      194.82     25.42 o 
 -15   1   5      583.54      599.98     28.39 o 
 -13   1   5     2938.85     3028.17     70.20 o 
 -11   1   5     2495.89     2559.33     49.63 o 
  -9   1   5     7093.48     7387.19     81.69 o 
  -7   1   5      692.76      705.59     28.70 o 
  -5   1   5      291.98      298.67     19.02 o 
  -3   1   5     1336.57     1353.68     34.86 o 
  -1   1   5      277.83      257.61     18.83 o 
   1   1   5     2593.12     2746.35     49.00 o 
   3   1   5     8141.31     8416.83     86.38 o 
   5   1   5      996.75     1054.81     32.79 o 
   7   1   5      620.43      675.55     27.72 o 
   9   1   5      492.52      520.27     25.49 o 
  11   1   5      161.93      231.73     19.84 o 
  13   1   5      219.83      250.04     26.31 o 
  15   1   5       45.30       59.14     34.94 o 
  17   1   5      271.73      266.67     41.59 o 
  19   1   5       20.77       45.13     38.11 o 
  21   1   5       66.70      117.88     39.17 o 
  23   1   5      197.70      243.21     42.35 o 
  25   1   5       33.31      -11.77     34.25 o 
  27   1   5       22.14       51.31     56.27 o 
  29   1   5       24.56       92.72     43.52 o 
 -32   2   5      101.78      204.30     93.97 o 
 -30   2   5        2.24      -76.55     78.48 o 
 -28   2   5        8.07       55.52     52.00 o 
 -26   2   5       94.28      121.93     37.92 o 
 -24   2   5       62.76       11.76     30.93 o 
 -22   2   5       77.42       49.18     24.23 o 
 -20   2   5       10.67       19.59     21.37 o 
 -18   2   5        1.25       27.75     21.14 o 
 -16   2   5       27.69       47.22     16.50 o 
 -14   2   5      134.67      123.73     17.64 o 
 -12   2   5       18.90        4.55     14.12 o 
 -10   2   5      534.61      504.32     24.13 o 
  -8   2   5     2129.84     2351.83     61.20 o 
  -6   2   5     2033.63     2120.68     42.84 o 
  -4   2   5     1868.14     2052.15     42.28 o 
  -2   2   5      118.13      125.60     15.98 o 
   0   2   5     5259.23     5477.32     68.76 o 
   2   2   5     6584.54     6631.88     77.12 o 
   4   2   5     3998.86     3997.24     60.47 o 
   6   2   5     1336.55     1331.70     42.11 o 
   8   2   5     1144.12     1207.17     35.90 o 
  10   2   5      687.49      668.58     28.59 o 
  12   2   5     1638.13     1685.08     51.60 o 
  14   2   5      257.80      296.60     30.31 o 
  16   2   5        5.09       36.65     34.03 o 
  18   2   5      699.51      578.41     50.74 o 
  20   2   5        0.67      -38.05     34.86 o 
  22   2   5       38.52       47.52     34.22 o 
  24   2   5       45.56       -5.86     43.47 o 
  26   2   5       12.06       22.80     43.32 o 
  28   2   5       58.75       69.21    188.20 o 
  30   2   5       20.30      137.25     51.39 o 
 -31   3   5       59.65       68.20     52.47 o 
 -29   3   5        1.09      114.47     53.10 o 
 -27   3   5      155.62      186.24     53.68 o 
 -25   3   5        2.48       42.56     36.01 o 
 -23   3   5       15.57       11.67     36.20 o 
 -21   3   5      244.75      268.99     35.27 o 
 -19   3   5       22.23       13.45     22.71 o 
 -17   3   5      338.74      310.52     33.20 o 
 -15   3   5      246.71      249.54     52.30 o 
 -13   3   5     2299.78     2252.54     47.60 o 
 -11   3   5      291.87      304.17     24.16 o 
  -9   3   5      449.40      476.28     23.76 o 
  -7   3   5      195.88      151.10     17.25 o 
  -5   3   5        7.32       16.84     13.76 o 
  -3   3   5     2730.52     3062.51     51.45 o 
  -1   3   5       58.95       54.31     15.24 o 
   1   3   5     1542.00     1508.67     38.09 o 
   3   3   5     2669.68     2696.85     50.68 o 
   5   3   5       23.92       20.44     15.66 o 
   7   3   5      781.86      658.36     28.94 o 
   9   3   5     1508.30     1423.38     40.08 o 
  11   3   5      458.33      451.26     32.95 o 
  13   3   5      841.27      773.07     40.46 o 
  15   3   5      125.25      138.62     28.97 o 
  17   3   5        1.97      -29.87     39.91 o 
  19   3   5      102.05       56.84     32.84 o 
  21   3   5       69.86       96.46     64.16 o 
  23   3   5       45.39       46.37     55.85 o 
  25   3   5       67.54      120.10     48.28 o 
  27   3   5       31.60       10.83     45.00 o 
  29   3   5      157.28      223.56     51.32 o 
 -30   4   5       24.63      140.52    130.30 o 
 -28   4   5      207.70      238.73     57.93 o 
 -26   4   5       12.01        8.33     40.61 o 
 -24   4   5       81.95       -3.01     41.47 o 
 -22   4   5      671.75      637.11     75.59 o 
 -20   4   5      596.83      617.79     46.73 o 
 -18   4   5      241.54      237.47     33.80 o 
 -16   4   5     1429.19     1333.50     58.52 o 
 -14   4   5      129.59      110.18     26.93 o 
 -12   4   5       96.68       79.87     23.55 o 
 -10   4   5      682.65      619.99     31.81 o 
  -8   4   5      154.34      188.09     22.98 o 
  -6   4   5      800.54      803.76     28.19 o 
  -4   4   5     1165.65     1329.18     34.43 o 
  -2   4   5     1580.48     1794.97     40.16 o 
   0   4   5       16.50       44.62     16.35 o 
   2   4   5      608.35      777.42     30.34 o 
   4   4   5      471.39      592.53     27.92 o 
   6   4   5       31.71       22.62     17.78 o 
   8   4   5      552.93      484.49     29.14 o 
  10   4   5     3014.40     2899.89     58.25 o 
  12   4   5      179.98      223.64     30.44 o 
  14   4   5      955.71      933.29     46.60 o 
  16   4   5       90.77       76.30     35.20 o 
  18   4   5        1.91      -23.14     40.48 o 
  20   4   5        7.55       59.27     44.67 o 
  22   4   5       58.60      132.30     49.27 o 
  24   4   5        0.00       42.40     45.74 o 
  26   4   5      128.65       46.78     47.84 o 
  28   4   5      205.24      227.81     53.28 o 
 -29   5   5        5.44      -42.77    127.84 o 
 -27   5   5       73.19       88.51     47.92 o 
 -25   5   5      301.83      294.73     77.97 o 
 -23   5   5      379.26      306.16     61.09 o 
 -21   5   5      455.27      549.63     58.40 o 
 -19   5   5     4731.05     5146.48    118.76 o 
 -17   5   5        0.01       -0.97     28.62 o 
 -15   5   5     2210.73     2224.19     85.18 o 
 -13   5   5      218.66      219.37     32.84 o 
 -11   5   5      767.46      770.41     46.10 o 
  -9   5   5      153.48      176.21     27.86 o 
  -7   5   5      205.25      240.22     26.19 o 
  -5   5   5      504.48      483.12     31.58 o 
  -3   5   5      914.40      969.74     41.09 o 
  -1   5   5      520.74      563.66     33.32 o 
   1   5   5      490.97      456.28     25.54 o 
   3   5   5       55.85       50.80     23.70 o 
   5   5   5      353.80      342.61     25.72 o 
   7   5   5      111.29      123.18     23.13 o 
   9   5   5       21.55       17.19     21.40 o 
  11   5   5      330.83      327.24     32.97 o 
  13   5   5      969.45      992.14     47.48 o 
  15   5   5      263.25      299.70     43.60 o 
  17   5   5      356.57      395.16     45.87 o 
  19   5   5      380.27      467.31     57.59 o 
  21   5   5        2.70       66.04     46.12 o 
  23   5   5       56.60       85.23     49.33 o 
  25   5   5      263.45      234.76     54.61 o 
  27   5   5        5.03       69.46     46.69 o 
 -28   6   5        6.32       -5.56     74.97 o 
 -26   6   5       36.57      -13.62     57.59 o 
 -24   6   5      142.19      214.09     48.63 o 
 -22   6   5       44.99       78.88     41.46 o 
 -20   6   5     1461.15     1492.72     84.69 o 
 -18   6   5       54.93      122.88     34.20 o 
 -16   6   5        9.54       13.75     30.84 o 
 -14   6   5     1725.98     1573.40     68.67 o 
 -12   6   5       94.72       48.09     29.28 o 
 -10   6   5       37.13       19.83     29.11 o 
  -8   6   5       44.75       44.06     26.99 o 
  -6   6   5      670.52      622.86     37.37 o 
  -4   6   5      162.78      195.87     27.25 o 
  -2   6   5       25.81       30.06     22.87 o 
   0   6   5       96.99      101.67     24.71 o 
   2   6   5        0.03       17.50     27.85 o 
   4   6   5      248.87      287.41     30.85 o 
   6   6   5     3185.12     3220.61     74.46 o 
   8   6   5     1714.08     1484.29     47.86 o 
  10   6   5       13.08      -18.80     26.47 o 
  12   6   5      471.41      455.43     37.44 o 
  14   6   5     1192.48     1146.52     66.37 o 
  16   6   5        1.54      -45.56     34.69 o 
  18   6   5        1.08       20.54     35.34 o 
  20   6   5       15.93       71.32     47.47 o 
  22   6   5      210.14       98.84     76.33 o 
  24   6   5        1.22       14.26     48.29 o 
  26   6   5        0.95       92.72     46.93 o 
 -25   7   5       64.98      113.92     46.98 o 
 -23   7   5        1.67       -4.38     50.40 o 
 -21   7   5       17.86       62.15     88.39 o 
 -19   7   5     1152.87     1192.79     81.73 o 
 -17   7   5      163.96      158.76     35.37 o 
 -15   7   5     1636.06     1551.32     71.98 o 
 -13   7   5     2052.48     2152.45     81.61 o 
 -11   7   5      318.97      308.72     40.44 o 
  -9   7   5      229.51      202.24     36.44 o 
  -7   7   5       13.56       22.00     29.99 o 
  -5   7   5      481.13      483.88     51.64 o 
  -3   7   5     1150.91     1149.31     49.73 o 
  -1   7   5      195.57      127.21     31.07 o 
   1   7   5      124.74       92.96     28.40 o 
   3   7   5     1240.41     1278.05     52.95 o 
   5   7   5      972.20      873.15     45.20 o 
   7   7   5     1945.63     1725.99     59.80 o 
   9   7   5     1167.65     1236.56     57.64 o 
  11   7   5      740.55      755.74     68.92 o 
  13   7   5      347.42      420.02     51.97 o 
  15   7   5        1.21        4.21     35.45 o 
  17   7   5      163.78      151.44     42.30 o 
  19   7   5      129.43      166.54     56.16 o 
  21   7   5        1.33       47.80     47.24 o 
  23   7   5        4.12      -11.58     45.38 o 
 -24   8   5        0.16        7.64     65.10 o 
 -22   8   5       77.00      103.98     47.95 o 
 -20   8   5       98.91      191.97     48.22 o 
 -18   8   5      318.48      334.90     75.95 o 
 -16   8   5      241.48      263.48     56.23 o 
 -14   8   5       74.73       87.51     34.02 o 
 -12   8   5     2109.50     2042.29     81.79 o 
 -10   8   5      401.40      404.08     45.80 o 
  -8   8   5     1217.57     1166.63     63.29 o 
  -6   8   5       76.96       65.49     47.72 o 
  -4   8   5      185.28      239.39     38.80 o 
  -2   8   5     1216.17     1229.32     65.90 o 
   0   8   5      106.33      104.32     31.06 o 
   2   8   5      149.58      186.56     32.96 o 
   4   8   5     4056.27     3932.06     94.66 o 
   6   8   5      451.67      496.71     39.57 o 
   8   8   5       52.46        4.06     37.86 o 
  10   8   5     1046.59      763.91     61.75 o 
  12   8   5       93.14      164.33     42.32 o 
  14   8   5        0.27       81.35     39.92 o 
  16   8   5       40.44       62.99     41.07 o 
  18   8   5       47.26      147.26     60.09 o 
  20   8   5        1.56       52.79     64.76 o 
  22   8   5       23.15       13.02     63.88 o 
 -21   9   5       71.59       70.68     42.94 o 
 -19   9   5       12.06      -11.61     35.74 o 
 -17   9   5      122.57      137.88     66.11 o 
 -15   9   5      604.72      681.74     56.42 o 
 -13   9   5       51.07       54.56     42.92 o 
 -11   9   5        0.01       13.35     42.06 o 
  -9   9   5      826.64      804.45     58.18 o 
  -7   9   5      697.49      788.20     56.43 o 
  -5   9   5      630.63      704.32     53.98 o 
  -3   9   5     2198.94     2123.67     81.15 o 
  -1   9   5     1066.95     1126.23    104.96 o 
   1   9   5      172.30      180.90     42.39 o 
   3   9   5     3491.56     3505.92     87.17 o 
   5   9   5      687.60      668.56     67.97 o 
   7   9   5       13.55       94.75     37.95 o 
   9   9   5      802.10      847.22     63.43 o 
  11   9   5      133.26      202.01     44.45 o 
  13   9   5        4.45       81.80     52.54 o 
  15   9   5        0.01      -12.88     46.97 o 
  17   9   5       18.21       95.08     52.32 o 
  19   9   5        0.05       84.10     50.45 o 
 -18  10   5       34.07      -28.84     54.75 o 
 -16  10   5       48.59       -7.65     33.53 o 
 -14  10   5      483.49      559.40     54.66 o 
 -12  10   5        0.05      -19.52     32.90 o 
 -10  10   5      292.27      380.51     49.34 o 
  -8  10   5        1.21      -14.59     33.53 o 
  -6  10   5      364.38      346.48     46.05 o 
  -4  10   5       85.36       83.45     38.26 o 
  -2  10   5        0.53        9.40     35.54 o 
   0  10   5       99.10       82.65     38.92 o 
   2  10   5        2.13      -10.92     39.79 o 
   4  10   5      787.23      776.37    110.51 o 
   6  10   5       11.25       36.36     46.45 o 
   8  10   5       39.99      141.03     51.67 o 
  10  10   5      300.17      309.89     59.26 o 
  12  10   5       31.97      101.44     71.00 o 
  14  10   5       13.81       50.19    159.43 o 
  16  10   5        0.30      159.73     52.93 o 
 -13  11   5        0.08       17.32     37.04 o 
 -11  11   5        0.50       50.73     34.00 o 
  -9  11   5      216.78      282.76     48.86 o 
  -7  11   5        0.18       14.09     33.54 o 
  -5  11   5        3.95      100.69     42.93 o 
  -3  11   5       19.09       80.93     56.68 o 
  -1  11   5        8.18       87.05     70.58 o 
   1  11   5       68.22       32.83     73.22 o 
   3  11   5      254.88      245.55     74.28 o 
   5  11   5        0.28       81.65     68.10 o 
   7  11   5       20.66      -19.88     63.00 o 
   9  11   5        6.80       96.21     48.96 o 
  11  11   5      105.96      238.26     56.82 o 
  -4  12   5       50.24       78.42     75.61 o 
  -2  12   5        1.37       88.82     72.01 o 
   0  12   5        1.12       46.42     95.29 o 
   2  12   5        4.58        8.98     70.43 o 
 -30   0   6       23.36      114.20     86.22 o 
 -28   0   6      186.77      291.76    100.65 o 
 -26   0   6      416.06      449.78    105.41 o 
 -24   0   6      135.23       59.78     39.59 o 
 -22   0   6      738.94      771.97     47.78 o 
 -20   0   6       16.17      -10.85     28.40 o 
 -18   0   6      242.41      201.77     34.75 o 
 -16   0   6      683.00      744.38     47.44 o 
 -14   0   6       14.09       54.21     25.62 o 
 -12   0   6    13476.05    14219.10    180.97 o 
 -10   0   6     1766.98     1914.96     64.73 o 
  -8   0   6       36.17       47.32     21.88 o 
  -6   0   6      238.26      253.66     28.56 o 
  -4   0   6     1258.45     1053.96     47.86 o 
  -2   0   6     4369.48     4243.31    170.18 o 
   0   0   6      348.26      349.74     33.46 o 
   2   0   6    11434.11    11635.78    198.00 o 
   4   0   6     1920.77     1782.32     62.70 o 
   6   0   6     1237.68     1169.81     53.03 o 
   8   0   6     1419.18     1611.93     61.40 o 
  10   0   6     1185.80     1215.26     55.41 o 
  12   0   6        0.14       18.44     21.49 o 
  14   0   6       32.92      113.75     53.49 o 
  16   0   6       53.86       59.84     78.13 o 
  18   0   6       74.73       93.44     56.90 o 
  20   0   6       26.76       30.89     51.78 o 
  22   0   6       19.51      -41.56     46.20 o 
  24   0   6       11.04        6.82     53.19 o 
  26   0   6        5.45       16.39     51.89 o 
  28   0   6       42.02       29.25     50.73 o 
 -31   1   6        0.00       26.40     80.24 o 
 -29   1   6       41.31       59.20     57.06 o 
 -27   1   6        1.65      -53.45     55.24 o 
 -25   1   6        2.95        6.96     24.91 o 
 -23   1   6      138.92      144.58     28.95 o 
 -21   1   6       44.41       19.58     23.92 o 
 -19   1   6      167.23      183.56     25.11 o 
 -17   1   6      582.18      569.80     31.75 o 
 -15   1   6      135.68      147.60     19.11 o 
 -13   1   6     2412.21     2221.01     51.18 o 
 -11   1   6        0.14        0.90     14.71 o 
  -9   1   6     1379.63     1334.11     38.46 o 
  -7   1   6     1324.21     1483.69     41.21 o 
  -5   1   6       60.97       60.78     14.92 o 
  -3   1   6       40.41       54.79     15.17 o 
  -1   1   6      880.45      884.19     34.42 o 
   1   1   6      206.85      246.42     20.60 o 
   3   1   6     1128.89      995.37     34.44 o 
   5   1   6       41.06       92.48     18.25 o 
   7   1   6        4.20        2.53     14.67 o 
   9   1   6     1380.46     1324.91     40.39 o 
  11   1   6      110.71      115.53     21.82 o 
  13   1   6      266.41      261.71     30.08 o 
  15   1   6      119.36       88.93     49.22 o 
  17   1   6       25.94       53.95     39.75 o 
  19   1   6        6.58      -13.37     37.43 o 
  21   1   6        5.68       76.33     36.61 o 
  23   1   6        4.01       -6.80     36.03 o 
  25   1   6        1.93       50.31     36.87 o 
  27   1   6       10.98       64.59     42.00 o 
  29   1   6       62.89       98.87     71.80 o 
 -30   2   6        3.07      121.77     82.00 o 
 -28   2   6        0.96       30.85     45.75 o 
 -26   2   6       53.57       50.59     35.41 o 
 -24   2   6        8.36       23.28     28.06 o 
 -22   2   6      111.29      109.49     34.62 o 
 -20   2   6       51.00       62.82     27.91 o 
 -18   2   6       70.99       33.77     24.15 o 
 -16   2   6      228.44      237.25     23.57 o 
 -14   2   6      164.84      188.02     20.96 o 
 -12   2   6      143.49      171.79     18.76 o 
 -10   2   6     1448.11     1525.09     48.69 o 
  -8   2   6      100.53       82.50     16.26 o 
  -6   2   6      195.36      214.26     19.86 o 
  -4   2   6     1368.83     1624.05     41.65 o 
  -2   2   6        3.17        3.99     13.17 o 
   0   2   6      280.55      351.65     22.82 o 
   2   2   6      702.72      783.51     31.63 o 
   4   2   6       90.37      105.62     19.03 o 
   6   2   6      289.79      318.44     23.74 o 
   8   2   6       55.60       33.84     16.73 o 
  10   2   6      114.05      144.50     20.68 o 
  12   2   6      146.67      126.84     36.88 o 
  14   2   6      234.69      280.33     32.14 o 
  16   2   6      424.88      362.69     46.51 o 
  18   2   6       27.93      -23.44     35.61 o 
  20   2   6       38.30       44.42     36.89 o 
  22   2   6       22.58      -20.62     36.29 o 
  24   2   6        0.50       63.45     45.08 o 
  26   2   6       32.18       74.90     45.64 o 
  28   2   6      129.91       96.27     46.27 o 
 -29   3   6       28.88       28.74    132.06 o 
 -27   3   6       61.10       99.91     42.93 o 
 -25   3   6       16.03      -27.62     33.05 o 
 -23   3   6        3.92        2.43     27.41 o 
 -21   3   6        1.70       -6.58     28.70 o 
 -19   3   6      794.88      685.25     47.97 o 
 -17   3   6     1884.27     1899.46     70.01 o 
 -15   3   6        3.92       23.52     23.54 o 
 -13   3   6      990.28     1016.98     36.97 o 
 -11   3   6      524.12      535.23     27.55 o 
  -9   3   6      147.09      168.18     20.18 o 
  -7   3   6      409.19      404.70     24.45 o 
  -5   3   6     7404.04     7569.56     87.88 o 
  -3   3   6      619.30      625.11     28.66 o 
  -1   3   6       64.90       60.22     15.43 o 
   1   3   6     2991.32     3281.55     59.76 o 
   3   3   6      176.60      173.49     24.97 o 
   5   3   6      190.48      174.29     20.80 o 
   7   3   6     3041.04     2951.01     59.38 o 
   9   3   6      684.33      593.01     31.19 o 
  11   3   6      730.36      656.20     38.67 o 
  13   3   6       15.95       59.56     27.20 o 
  15   3   6       57.87       39.55     28.01 o 
  17   3   6        0.71       30.05     35.26 o 
  19   3   6       75.31      125.63     38.68 o 
  21   3   6        4.53       30.24     36.80 o 
  23   3   6      156.44      108.21     48.62 o 
  25   3   6       38.12        0.03     44.48 o 
  27   3   6       16.13       86.60     53.10 o 
 -28   4   6       55.95      155.26     50.82 o 
 -26   4   6       68.05        7.03     41.98 o 
 -24   4   6        2.50      -28.80     35.59 o 
 -22   4   6      100.60      113.56     45.17 o 
 -20   4   6        3.19      -12.57     38.25 o 
 -18   4   6     1078.96     1107.43     59.20 o 
 -16   4   6       59.89       37.77     28.65 o 
 -14   4   6       53.79       50.02     27.25 o 
 -12   4   6     3559.18     3464.38     90.53 o 
 -10   4   6      656.53      703.17     38.25 o 
  -8   4   6       89.36       87.97     21.28 o 
  -6   4   6     1564.68     1663.35     52.47 o 
  -4   4   6       16.46       -7.01     13.60 o 
  -2   4   6       18.53       58.62     15.41 o 
   0   4   6      898.15      991.08     35.36 o 
   2   4   6      321.29      389.63     25.81 o 
   4   4   6        5.24      -21.69     16.69 o 
   6   4   6        0.47        6.97     17.76 o 
   8   4   6       61.36       49.28     20.76 o 
  10   4   6      911.04      883.48     44.97 o 
  12   4   6       66.17       36.32     25.42 o 
  14   4   6       41.69       57.68     31.42 o 
  16   4   6       20.32       91.12     28.72 o 
  18   4   6       38.98       55.82     33.90 o 
  20   4   6        0.03       24.65     44.99 o 
  22   4   6        1.38      -11.93     46.00 o 
  24   4   6        3.32      -20.93     43.21 o 
  26   4   6        2.42       15.41     45.01 o 
 -27   5   6        5.55      -56.49     37.66 o 
 -25   5   6      216.32      163.96     54.57 o 
 -23   5   6       18.21      -28.61     38.27 o 
 -21   5   6       35.80       10.22     29.77 o 
 -19   5   6        0.00        9.91     28.49 o 
 -17   5   6      592.95      574.40     54.73 o 
 -15   5   6        0.01       24.58     29.25 o 
 -13   5   6       20.49       53.27     30.53 o 
 -11   5   6        6.93       22.60     26.11 o 
  -9   5   6      343.70      368.39     38.73 o 
  -7   5   6       45.87       44.10     27.32 o 
  -5   5   6      700.25      609.70     38.31 o 
  -3   5   6      309.33      247.17     28.73 o 
  -1   5   6       54.80       39.43     21.70 o 
   1   5   6        2.76        4.69     21.60 o 
   3   5   6      422.26      440.68     28.23 o 
   5   5   6      325.97      280.84     26.45 o 
   7   5   6        3.84       18.31     21.58 o 
   9   5   6      353.56      402.59     40.30 o 
  11   5   6     1237.31     1127.99     51.20 o 
  13   5   6      174.80      151.57     32.68 o 
  15   5   6        3.41      -11.28     28.96 o 
  17   5   6      172.36      218.13     48.89 o 
  19   5   6        0.35       33.02     48.00 o 
  21   5   6       21.31       92.48     53.26 o 
  23   5   6      121.60      105.77     48.77 o 
  25   5   6       20.89       59.54     55.94 o 
 -26   6   6      219.88      158.40     50.04 o 
 -24   6   6        0.54      -50.89     39.64 o 
 -22   6   6      103.22       88.83     45.76 o 
 -20   6   6      606.83      626.92     53.87 o 
 -18   6   6       38.76        8.97     30.27 o 
 -16   6   6       25.90       14.69     30.44 o 
 -14   6   6     2897.03     2815.98     91.40 o 
 -12   6   6      458.03      399.17     42.86 o 
 -10   6   6      237.51      206.52     37.16 o 
  -8   6   6      958.96      950.53     55.25 o 
  -6   6   6      658.71      614.68     48.32 o 
  -4   6   6        3.00      -20.64     26.16 o 
  -2   6   6      110.09       55.99     29.28 o 
   0   6   6      178.26      222.47     32.02 o 
   2   6   6       13.92        1.68     24.12 o 
   4   6   6      265.11      306.41     32.68 o 
   6   6   6      243.62      184.56     38.09 o 
   8   6   6     2113.65     1949.52     72.67 o 
  10   6   6     3723.37     3672.73     83.17 o 
  12   6   6       82.07       97.71     28.95 o 
  14   6   6       14.40       10.78     47.91 o 
  16   6   6       79.55      104.23     40.03 o 
  18   6   6      195.42      213.35     74.39 o 
  20   6   6       21.01       11.70     44.13 o 
  22   6   6      107.29      204.07     53.05 o 
  24   6   6       16.49       80.82     47.36 o 
 -25   7   6        2.68      -36.26     39.59 o 
 -23   7   6       12.97      -11.03     37.29 o 
 -21   7   6       36.33      -56.23     53.53 o 
 -19   7   6       39.64       10.92     33.36 o 
 -17   7   6       64.62       96.88     41.32 o 
 -15   7   6        8.64       21.37     26.52 o 
 -13   7   6      194.86      159.82     36.09 o 
 -11   7   6     1756.10     1711.10    122.80 o 
  -9   7   6       71.38      124.77     34.04 o 
  -7   7   6      471.11      480.19     46.63 o 
  -5   7   6     1763.03     1778.59     75.63 o 
  -3   7   6      454.53      557.81     42.80 o 
  -1   7   6      269.06      288.85     37.26 o 
   1   7   6      865.42      884.60     49.12 o 
   3   7   6        1.38       20.44     30.77 o 
   5   7   6      331.68      311.54     36.50 o 
   7   7   6      777.01      821.05     47.71 o 
   9   7   6      442.21      490.56     44.74 o 
  11   7   6      150.78      146.69     44.01 o 
  13   7   6       92.59      118.09     41.73 o 
  15   7   6       19.21       82.73     41.19 o 
  17   7   6       63.26      113.17     50.18 o 
  19   7   6       74.60       46.59     47.42 o 
  21   7   6        8.16      -34.38     55.11 o 
  23   7   6       13.06       75.85     47.89 o 
 -22   8   6        3.65      -36.23     42.38 o 
 -20   8   6      265.15      370.25     55.71 o 
 -18   8   6      225.35      214.32     38.84 o 
 -16   8   6        5.61      -19.67     30.34 o 
 -14   8   6      601.20      535.34     50.69 o 
 -12   8   6       91.44       66.52     50.26 o 
 -10   8   6      199.14      218.68     39.67 o 
  -8   8   6      237.97      189.33     38.48 o 
  -6   8   6      673.09      707.01     54.78 o 
  -4   8   6       21.30        9.73     33.93 o 
  -2   8   6      186.05      132.92     38.78 o 
   0   8   6      160.79      154.66     32.83 o 
   2   8   6      329.11      269.28     36.00 o 
   4   8   6        0.23       27.27     28.95 o 
   6   8   6     1161.08     1084.87     54.69 o 
   8   8   6      137.29      181.94     73.78 o 
  10   8   6      208.17      141.32     42.60 o 
  12   8   6      140.98      258.84     68.72 o 
  14   8   6       34.18       54.08     43.13 o 
  16   8   6       77.63      244.45     50.55 o 
  18   8   6       20.15      104.04     42.79 o 
  20   8   6        6.22        4.89     54.23 o 
 -19   9   6        2.38      -47.84     31.89 o 
 -17   9   6      240.09      238.90     43.09 o 
 -15   9   6        0.27      -12.43     33.07 o 
 -13   9   6      889.38      945.76     67.03 o 
 -11   9   6       87.01      144.77     39.18 o 
  -9   9   6      865.61      831.43     60.15 o 
  -7   9   6      175.09      164.38     38.40 o 
  -5   9   6       55.35       -8.81     38.76 o 
  -3   9   6       35.87       39.04     35.42 o 
  -1   9   6      778.72      865.48     60.61 o 
   1   9   6      489.81      457.10     48.04 o 
   3   9   6      291.94      450.70     43.49 o 
   5   9   6      133.72       65.51     35.91 o 
   7   9   6        2.84       16.82     77.49 o 
   9   9   6      427.01      418.60     54.92 o 
  11   9   6      146.66      261.60     46.67 o 
  13   9   6        0.26       32.86     84.25 o 
  15   9   6      304.07      390.73     53.10 o 
  17   9   6      172.97      207.48    139.46 o 
 -16  10   6        0.00      -37.38     33.58 o 
 -14  10   6       17.93       11.29     32.93 o 
 -12  10   6     1011.94     1103.29     70.87 o 
 -10  10   6      169.50      198.95     42.49 o 
  -8  10   6        5.77       51.95     36.07 o 
  -6  10   6      141.06      249.01     80.16 o 
  -4  10   6      100.36       91.48     42.64 o 
  -2  10   6        1.00       56.77     38.56 o 
   0  10   6       57.22       40.37     37.51 o 
   2  10   6        0.01      -19.18     95.64 o 
   4  10   6        0.22       46.48     44.54 o 
   6  10   6       20.62       44.66     50.72 o 
   8  10   6        0.01      175.20     55.69 o 
  10  10   6       37.69      148.73     54.91 o 
  12  10   6       62.61      109.16     68.10 o 
  14  10   6        9.04      203.92     58.11 o 
 -11  11   6       81.47      168.58     40.30 o 
  -9  11   6      101.69      135.78     38.58 o 
  -7  11   6       25.47       31.01     36.35 o 
  -5  11   6        0.06       10.20     40.11 o 
  -3  11   6       77.20       81.83     43.21 o 
  -1  11   6       21.96      343.51    169.46 o 
   1  11   6       45.90        6.02    131.45 o 
   3  11   6       26.18       52.47     59.93 o 
   5  11   6        7.55      256.39     91.86 o 
   7  11   6        0.90       24.11     79.54 o 
   9  11   6       26.49      152.04     77.43 o 
 -29   1   7        1.34       25.69     90.98 o 
 -27   1   7       87.98       63.64     57.89 o 
 -25   1   7       83.61       61.56     29.81 o 
 -23   1   7       10.78       16.47     26.02 o 
 -21   1   7      281.16      335.57     49.38 o 
 -19   1   7      803.26      808.44     37.19 o 
 -17   1   7       12.06       30.40     21.75 o 
 -15   1   7      222.01      247.00     26.69 o 
 -13   1   7       17.90       14.63     18.43 o 
 -11   1   7      993.28      983.68     38.98 o 
  -9   1   7      182.80      200.03     20.64 o 
  -7   1   7      951.75      942.94     34.93 o 
  -5   1   7       86.86      125.13     18.71 o 
  -3   1   7        5.94        4.18     14.66 o 
  -1   1   7      695.60      806.62     33.70 o 
   1   1   7        0.19        4.38     20.99 o 
   3   1   7     2783.04     2867.62     59.94 o 
   5   1   7     2153.68     2308.92     55.12 o 
   7   1   7       86.61      110.94     21.27 o 
   9   1   7       72.28      108.22     20.84 o 
  11   1   7        4.96      -31.88     25.56 o 
  13   1   7      126.66      128.57     40.70 o 
  15   1   7       48.77       89.72     40.29 o 
  17   1   7      175.09      152.66     41.48 o 
  19   1   7       70.54       79.67     39.54 o 
  21   1   7       27.86       40.03     39.59 o 
  23   1   7        0.04       79.07     38.39 o 
  25   1   7       78.73       57.48     37.73 o 
  27   1   7        8.58       99.85     46.49 o 
 -30   2   7      103.53       53.14     86.05 o 
 -28   2   7       15.35      -58.23     55.69 o 
 -26   2   7       47.79       13.50     48.66 o 
 -24   2   7      119.61       83.41     36.88 o 
 -22   2   7      123.79       55.52     30.18 o 
 -20   2   7      131.59      152.67     32.23 o 
 -18   2   7      435.46      413.13     32.20 o 
 -16   2   7       46.48       56.77     21.65 o 
 -14   2   7      588.91      551.57     31.75 o 
 -12   2   7        0.74       24.01     18.35 o 
 -10   2   7     1097.66     1057.01     38.51 o 
  -8   2   7      623.08      530.78     28.47 o 
  -6   2   7      323.94      352.28     24.22 o 
  -4   2   7        2.16       14.92     15.12 o 
  -2   2   7      494.65      494.48     27.80 o 
   0   2   7     1042.24      964.58     36.54 o 
   2   2   7      546.00      566.18     30.03 o 
   4   2   7       45.55       31.14     18.38 o 
   6   2   7      217.66      254.60     24.81 o 
   8   2   7       69.52      115.32     21.75 o 
  10   2   7     1338.58     1272.75     50.94 o 
  12   2   7      269.64      218.53     32.67 o 
  14   2   7        1.01      -14.36     47.04 o 
  16   2   7      434.95      400.38     56.41 o 
  18   2   7      202.03      204.39     40.63 o 
  20   2   7      121.10      114.20     40.16 o 
  22   2   7       40.93       63.85     38.52 o 
  24   2   7       17.24       28.71     37.78 o 
  26   2   7       17.80       59.77     44.70 o 
 -29   3   7       47.31      -29.62     49.53 o 
 -27   3   7        3.13       -4.24     44.83 o 
 -25   3   7       25.92       97.40     56.97 o 
 -23   3   7      353.38      400.32     43.95 o 
 -21   3   7      140.71      146.15     33.53 o 
 -19   3   7       51.69       52.62     29.66 o 
 -17   3   7      224.90      172.96     43.41 o 
 -15   3   7        7.67       -6.29     25.41 o 
 -13   3   7       58.60       38.22     24.86 o 
 -11   3   7        0.11      -30.02     20.49 o 
  -9   3   7       57.00       44.68     19.87 o 
  -7   3   7       23.16       96.38     19.50 o 
  -5   3   7      158.56       99.19     23.22 o 
  -3   3   7      181.36      190.35     21.01 o 
  -1   3   7       32.90       26.39     17.78 o 
   1   3   7        4.05        2.84     16.34 o 
   3   3   7      130.57      176.53     28.95 o 
   5   3   7      175.91      185.41     24.64 o 
   7   3   7      901.49      900.86     38.47 o 
   9   3   7     1075.95     1074.38     42.10 o 
  11   3   7       62.65       63.18     29.23 o 
  13   3   7      909.49      897.04     49.58 o 
  15   3   7     1625.44     1656.72     73.08 o 
  17   3   7       33.30       11.06     36.34 o 
  19   3   7        0.19      -13.26     35.82 o 
  21   3   7      158.63      131.34     41.86 o 
  23   3   7       25.95       93.02     47.79 o 
  25   3   7        2.39       75.96     47.42 o 
 -28   4   7      109.71      134.76     47.16 o 
 -26   4   7      131.45      237.53     93.56 o 
 -24   4   7        0.46       90.96     39.66 o 
 -22   4   7      443.90      439.77     46.18 o 
 -20   4   7      235.35      234.44     39.24 o 
 -18   4   7        1.05      -10.53     28.40 o 
 -16   4   7     2051.98     1938.47     76.26 o 
 -14   4   7      823.68      748.70     50.28 o 
 -12   4   7      103.73      120.01     34.59 o 
 -10   4   7       45.21       16.80     24.12 o 
  -8   4   7      122.55      139.67     28.67 o 
  -6   4   7       20.41       12.63     24.69 o 
  -4   4   7        5.91       24.19     23.17 o 
  -2   4   7      100.05      106.88     26.29 o 
   0   4   7      158.68      178.11     23.02 o 
   2   4   7       38.00       20.97     22.44 o 
   4   4   7        6.22        2.09     20.62 o 
   6   4   7       71.76       76.74     23.19 o 
   8   4   7      192.05      251.83     28.92 o 
  10   4   7     2219.81     2078.24     66.48 o 
  12   4   7      815.27      778.78     47.14 o 
  14   4   7      441.17      440.19     41.25 o 
  16   4   7       30.52       28.73     36.41 o 
  18   4   7      201.28      270.48     45.51 o 
  20   4   7      112.81      144.40     61.08 o 
  22   4   7       20.18       87.38     46.82 o 
  24   4   7       89.80      102.88     57.33 o 
 -27   5   7        0.02      -15.97     40.79 o 
 -25   5   7       57.05      -74.95     57.73 o 
 -23   5   7      291.51      281.82     49.94 o 
 -21   5   7       73.35       78.02     66.93 o 
 -19   5   7      119.76       93.96     33.95 o 
 -17   5   7     5143.68     4910.13    122.88 o 
 -15   5   7      701.68      643.58     50.81 o 
 -13   5   7       86.46      119.96     46.05 o 
 -11   5   7     1889.39     1779.81     74.54 o 
  -9   5   7      177.15      105.52     33.93 o 
  -7   5   7       56.35       76.51     26.65 o 
  -5   5   7        2.76       -9.76     24.09 o 
  -3   5   7      158.43      160.87     30.11 o 
  -1   5   7      117.47      164.77     29.66 o 
   1   5   7       11.24       -9.57     24.06 o 
   3   5   7      361.87      411.45     35.78 o 
   5   5   7        0.07       15.87     27.11 o 
   7   5   7       39.05       -1.01     24.40 o 
   9   5   7      535.43      496.93     40.08 o 
  11   5   7       64.02       48.32     29.93 o 
  13   5   7      115.38      150.06     33.65 o 
  15   5   7       30.25       66.68     31.07 o 
  17   5   7       66.77      111.97     50.32 o 
  19   5   7      151.49      241.86     57.59 o 
  21   5   7       76.92      109.82     51.58 o 
  23   5   7      101.05      118.62     50.01 o 
 -26   6   7        3.43      -50.98     40.88 o 
 -24   6   7        2.08       -9.00     58.82 o 
 -22   6   7        5.68      -17.09     37.41 o 
 -20   6   7        0.81      -19.88     64.95 o 
 -18   6   7       62.87       18.97     31.52 o 
 -16   6   7       26.15       35.55     32.77 o 
 -14   6   7       18.24       23.06     36.02 o 
 -12   6   7       43.70       51.21     31.95 o 
 -10   6   7      177.05      155.06     38.08 o 
  -8   6   7      255.93      286.58     40.35 o 
  -6   6   7       24.17      -28.37     30.65 o 
  -4   6   7       36.22       38.05     29.76 o 
  -2   6   7       97.58       83.53     30.48 o 
   0   6   7      241.04      188.37     33.59 o 
   2   6   7        4.68       15.32     27.99 o 
   4   6   7      360.13      374.28     37.57 o 
   6   6   7      184.22      132.57     33.30 o 
   8   6   7      656.91      685.68     51.78 o 
  10   6   7      106.01      228.81     40.09 o 
  12   6   7      221.73      225.90     39.61 o 
  14   6   7       11.94       37.85     35.78 o 
  16   6   7        0.61       -0.15     33.83 o 
  18   6   7        5.57      107.55     46.51 o 
  20   6   7       11.68       31.95     51.66 o 
  22   6   7       54.12      103.24     65.09 o 
 -23   7   7        8.75      -68.05     45.37 o 
 -21   7   7        5.35       23.07     38.99 o 
 -19   7   7       15.25       53.06     35.58 o 
 -17   7   7        8.26      -29.72     34.09 o 
 -15   7   7        0.87      -19.39     30.35 o 
 -13   7   7        4.49       29.41     28.16 o 
 -11   7   7        1.56      -19.19     29.56 o 
  -9   7   7      265.55      319.50     45.92 o 
  -7   7   7     1382.22     1462.17     72.64 o 
  -5   7   7      223.81      250.41     38.64 o 
  -3   7   7        2.74       20.06     32.44 o 
  -1   7   7      347.94      341.09     37.50 o 
   1   7   7        5.84       32.72     29.91 o 
   3   7   7      176.61      163.25     38.17 o 
   5   7   7      145.28      137.33     31.62 o 
   7   7   7       10.13       -8.08     33.05 o 
   9   7   7      378.77      444.19     45.45 o 
  11   7   7      182.27      186.61     46.56 o 
  13   7   7       74.17      120.34     54.26 o 
  15   7   7        9.98       -8.93     39.74 o 
  17   7   7      123.55      131.75     86.40 o 
  19   7   7       49.03      151.53     53.19 o 
  21   7   7       16.33       65.89    109.28 o 
 -20   8   7        8.56       42.56     42.96 o 
 -18   8   7        8.78      -45.13     30.08 o 
 -16   8   7       37.51       99.88     36.87 o 
 -14   8   7       69.57       67.42     43.00 o 
 -12   8   7      191.74      261.91     41.09 o 
 -10   8   7      939.19     1018.83     65.74 o 
  -8   8   7        5.80       24.03     37.08 o 
  -6   8   7      104.68       80.07     40.47 o 
  -4   8   7        0.74       -1.98     34.00 o 
  -2   8   7       36.33        2.57     38.58 o 
   0   8   7       30.77       41.26     37.21 o 
   2   8   7       22.38       35.59     30.31 o 
   4   8   7       46.50       51.80     30.62 o 
   6   8   7      164.55      144.93     36.88 o 
   8   8   7       14.22       14.87     37.18 o 
  10   8   7       17.17       61.14     45.39 o 
  12   8   7        3.25       49.01     42.76 o 
  14   8   7       25.80       44.36     42.56 o 
  16   8   7        0.31       67.14     41.58 o 
  18   8   7      114.79      357.14     63.43 o 
 -17   9   7        0.14       -1.71     32.81 o 
 -15   9   7      322.51      375.79     47.51 o 
 -13   9   7      311.55      312.88     46.23 o 
 -11   9   7       72.50       17.02     40.55 o 
  -9   9   7      384.26      424.35     53.17 o 
  -7   9   7      142.69      113.50     42.31 o 
  -5   9   7      328.92      321.26     49.07 o 
  -3   9   7        9.11       18.23     35.88 o 
  -1   9   7       86.73       18.66     34.35 o 
   1   9   7      101.30       92.68     36.73 o 
   3   9   7        0.88       26.88     36.25 o 
   5   9   7       64.45       10.46     38.75 o 
   7   9   7       15.83       24.43     42.09 o 
   9   9   7       27.45       86.83     40.08 o 
  11   9   7       15.13       20.34     37.47 o 
  13   9   7        2.21       52.51     69.79 o 
  15   9   7       74.60      144.03     46.44 o 
 -14  10   7       93.92      127.95     48.74 o 
 -12  10   7      487.60      429.84     52.30 o 
 -10  10   7       22.43       52.88     34.46 o 
  -8  10   7      115.79      161.23     61.83 o 
  -6  10   7       21.84       26.65     69.87 o 
  -4  10   7      176.53      118.45     44.01 o 
  -2  10   7       13.05       33.18     39.24 o 
   0  10   7      117.40       74.32     79.57 o 
   2  10   7        1.07        0.70     39.69 o 
   4  10   7        6.53      -59.57     39.71 o 
   6  10   7       46.34       23.95    103.12 o 
   8  10   7       50.37       97.90     38.88 o 
  10  10   7        0.13       95.80     39.29 o 
  -5  11   7       25.83       -0.11     44.60 o 
  -3  11   7       12.50       70.29     42.46 o 
  -1  11   7        7.15       51.05     56.04 o 
   1  11   7       18.44       14.97     65.86 o 
   3  11   7       11.07       39.59     73.38 o 
 -28   0   8        0.63       28.68     85.17 o 
 -26   0   8      190.05      427.55     71.80 o 
 -24   0   8      161.35      168.09    140.94 o 
 -22   0   8       47.45       25.60     48.71 o 
 -20   0   8        0.99       29.54     29.28 o 
 -18   0   8        2.00       -1.98     31.10 o 
 -16   0   8       37.57       44.22     51.98 o 
 -14   0   8        0.10      -17.10     27.90 o 
 -12   0   8     1077.99     1174.26     62.45 o 
 -10   0   8     1782.64     1792.13     73.43 o 
  -8   0   8     3447.03     3226.68     94.11 o 
  -6   0   8     3644.11     3803.72    115.05 o 
  -4   0   8      582.10      603.95     53.84 o 
  -2   0   8      665.96      626.05     46.79 o 
   0   0   8     1394.80     1334.24     93.04 o 
   2   0   8      693.06      652.57     49.48 o 
   4   0   8     2363.86     2382.35     85.53 o 
   6   0   8     1201.25     1302.07     67.25 o 
   8   0   8       68.27       71.67     32.42 o 
  10   0   8       32.86      -20.56     30.61 o 
  12   0   8      295.28      301.28     63.66 o 
  14   0   8       80.90       49.21     54.04 o 
  16   0   8      391.30      478.80     74.78 o 
  18   0   8       23.19       54.11     52.58 o 
  20   0   8       35.02      -27.94     52.85 o 
  22   0   8        9.29       61.74     56.34 o 
  24   0   8       18.96        1.99     52.37 o 
 -29   1   8       11.57      -56.66     82.00 o 
 -27   1   8       20.54       92.98     46.05 o 
 -25   1   8       33.47        4.93     35.39 o 
 -23   1   8      140.98      178.13     33.43 o 
 -21   1   8       32.37       36.95     28.09 o 
 -19   1   8      112.44       86.95     23.91 o 
 -17   1   8      899.99      812.03     40.22 o 
 -15   1   8      101.40       75.57     22.64 o 
 -13   1   8      398.77      466.80     31.58 o 
 -11   1   8     3268.27     3322.69     70.00 o 
  -9   1   8       18.96       56.70     20.34 o 
  -7   1   8      618.73      614.00     32.78 o 
  -5   1   8      376.96      346.56     27.36 o 
  -3   1   8       16.12      -12.58     20.24 o 
  -1   1   8      216.54      246.73     24.49 o 
   1   1   8      468.12      472.59     30.14 o 
   3   1   8      208.08      210.71     25.40 o 
   5   1   8     1630.83     1526.30     49.92 o 
   7   1   8     1073.16      993.28     43.19 o 
   9   1   8        6.71       36.54     23.49 o 
  11   1   8      117.07      164.07     32.11 o 
  13   1   8      163.34      125.02     41.01 o 
  15   1   8       94.66      135.11     41.09 o 
  17   1   8       52.13       16.85     39.01 o 
  19   1   8        4.49      -33.07     39.90 o 
  21   1   8       17.20       82.89     42.43 o 
  23   1   8       22.25       89.28     42.71 o 
  25   1   8        2.22       75.21     49.20 o 
 -28   2   8        0.39      102.24     88.34 o 
 -26   2   8        8.76        6.57     39.42 o 
 -24   2   8       19.05       68.40     47.29 o 
 -22   2   8       58.25       38.60     31.38 o 
 -20   2   8        3.58        3.44     38.48 o 
 -18   2   8       13.50      -11.06     30.62 o 
 -16   2   8      158.44      145.69     27.99 o 
 -14   2   8     1018.14     1030.68     42.79 o 
 -12   2   8     1946.83     1818.30     53.47 o 
 -10   2   8     1550.78     1502.63     48.14 o 
  -8   2   8      376.34      355.91     27.45 o 
  -6   2   8      159.02      181.41     23.62 o 
  -4   2   8      142.34      160.26     22.98 o 
  -2   2   8        4.61       36.93     19.87 o 
   0   2   8      268.16      259.96     26.41 o 
   2   2   8      649.83      689.86     39.69 o 
   4   2   8      450.54      484.04     32.50 o 
   6   2   8      307.73      293.85     28.84 o 
   8   2   8     1329.88     1472.32     51.85 o 
  10   2   8      280.69      283.66     36.23 o 
  12   2   8     1037.28      955.19     50.85 o 
  14   2   8       22.69        0.83     35.12 o 
  16   2   8       32.37        1.55     36.92 o 
  18   2   8        3.27       25.68     38.68 o 
  20   2   8       13.31       44.52     38.03 o 
  22   2   8       58.16      105.13     40.54 o 
  24   2   8        2.23       14.94     36.94 o 
 -27   3   8        2.56       38.60     52.58 o 
 -25   3   8       15.47       18.28     30.85 o 
 -23   3   8        4.27       -6.92     27.05 o 
 -21   3   8      108.82      207.13     45.13 o 
 -19   3   8       87.80       41.47     32.33 o 
 -17   3   8      220.39      183.04     35.91 o 
 -15   3   8      283.06      247.92     38.38 o 
 -13   3   8       23.26        7.70     24.73 o 
 -11   3   8      349.95      347.70     34.89 o 
  -9   3   8       28.78       10.23     25.08 o 
  -7   3   8      504.57      534.56     39.66 o 
  -5   3   8       38.44       -8.11     20.05 o 
  -3   3   8      181.62      215.04     38.48 o 
  -1   3   8        9.80       21.76     19.36 o 
   1   3   8       34.19       51.91     22.78 o 
   3   3   8       83.03      114.18     30.85 o 
   5   3   8      117.54      117.31     22.38 o 
   7   3   8       39.96       69.50     24.67 o 
   9   3   8       25.83       17.91     29.84 o 
  11   3   8      221.38      213.28     33.71 o 
  13   3   8      118.33      119.71     31.80 o 
  15   3   8      744.30      692.35     54.85 o 
  17   3   8       27.19      -34.02     35.67 o 
  19   3   8       13.80       -3.15     37.81 o 
  21   3   8       41.44        9.33     40.68 o 
  23   3   8       37.51       27.36     75.55 o 
 -26   4   8        0.01      -21.61     42.28 o 
 -24   4   8        1.49       61.88     35.13 o 
 -22   4   8       17.35      -14.34     59.05 o 
 -20   4   8       11.60       17.06     31.93 o 
 -18   4   8      297.93      290.73     41.25 o 
 -16   4   8       44.73       68.40     31.57 o 
 -14   4   8      448.24      439.78     45.65 o 
 -12   4   8      132.54      132.67     33.49 o 
 -10   4   8       88.87       97.60     36.80 o 
  -8   4   8       20.40      -38.01     26.04 o 
  -6   4   8        5.42      -28.08     25.25 o 
  -4   4   8        0.01      -18.67     24.96 o 
  -2   4   8        4.73       -2.64     24.09 o 
   0   4   8       30.43       41.76     26.97 o 
   2   4   8      196.58      195.41     26.54 o 
   4   4   8        0.05       -8.52     21.70 o 
   6   4   8       49.26       67.12     24.94 o 
   8   4   8      398.14      351.85     36.96 o 
  10   4   8      475.77      525.83     41.99 o 
  12   4   8      324.73      265.38     35.67 o 
  14   4   8      363.49      451.76     48.26 o 
  16   4   8        0.01        3.34     37.63 o 
  18   4   8       12.23       32.03     39.39 o 
  20   4   8      100.57      118.70     48.81 o 
  22   4   8       17.19      168.13     49.63 o 
 -25   5   8       30.27      139.25     72.27 o 
 -23   5   8       17.34       -2.22     35.96 o 
 -21   5   8      129.74      158.13     63.22 o 
 -19   5   8        7.22      -16.81     32.91 o 
 -17   5   8       46.26       23.77     27.96 o 
 -15   5   8       58.41      111.77     34.79 o 
 -13   5   8       27.27       13.33     32.40 o 
 -11   5   8      334.06      390.74     62.61 o 
  -9   5   8       96.69       64.31     32.65 o 
  -7   5   8        0.00       53.02     28.36 o 
  -5   5   8      542.91      478.14     40.06 o 
  -3   5   8      316.05      209.18     33.72 o 
  -1   5   8        4.37        8.74     26.42 o 
   1   5   8      185.18      184.46     32.86 o 
   3   5   8        0.12        6.92     25.52 o 
   5   5   8      155.78      168.78     34.83 o 
   7   5   8       86.64      106.05     36.73 o 
   9   5   8       27.43       67.46     34.84 o 
  11   5   8      163.93      129.25     32.73 o 
  13   5   8      259.67      144.45     40.05 o 
  15   5   8      205.93      118.86     41.25 o 
  17   5   8        0.43       -0.88     43.79 o 
  19   5   8       61.26      192.07     49.66 o 
  21   5   8        2.61        8.57     49.05 o 
 -24   6   8       17.88       16.59     42.54 o 
 -22   6   8       23.46       69.13     49.29 o 
 -20   6   8       13.37       -0.83     34.32 o 
 -18   6   8       85.67      167.96     48.72 o 
 -16   6   8       31.04       28.92     32.24 o 
 -14   6   8      100.81      103.01     36.12 o 
 -12   6   8       22.85       23.99     32.61 o 
 -10   6   8       10.52      -43.83     29.67 o 
  -8   6   8       57.80       57.33     33.78 o 
  -6   6   8        0.00       10.68     29.08 o 
  -4   6   8        0.29      -35.62     27.04 o 
  -2   6   8      296.22      333.46     38.38 o 
   0   6   8       61.27      133.00     31.33 o 
   2   6   8        3.35       -6.70     27.69 o 
   4   6   8       28.48      -14.93     28.06 o 
   6   6   8        7.97       19.54     33.64 o 
   8   6   8       51.29       51.92     34.49 o 
  10   6   8      558.76      672.95     53.93 o 
  12   6   8      317.29      305.45     43.76 o 
  14   6   8        0.24       19.88     41.58 o 
  16   6   8        0.20       34.05     52.51 o 
  18   6   8       93.49       72.43    111.12 o 
  20   6   8       44.66       79.05     63.52 o 
 -21   7   8        2.29       52.79     44.70 o 
 -19   7   8        0.00      -44.25     29.50 o 
 -17   7   8        5.91       -3.10     33.43 o 
 -15   7   8       15.22       22.00     27.99 o 
 -13   7   8        7.58       20.36     34.78 o 
 -11   7   8       37.92       63.72     38.04 o 
  -9   7   8       49.36       42.99     35.18 o 
  -7   7   8       15.70       43.35     35.76 o 
  -5   7   8      412.59      408.04     46.28 o 
  -3   7   8       68.71       59.42     35.18 o 
  -1   7   8       26.89      -41.57     27.72 o 
   1   7   8      235.90      232.66     36.52 o 
   3   7   8      176.98      204.63     35.29 o 
   5   7   8       64.35       85.86     44.68 o 
   7   7   8      201.40      228.80     40.37 o 
   9   7   8       86.11       87.50     58.19 o 
  11   7   8      189.72      247.26     67.78 o 
  13   7   8       55.83       82.66     73.51 o 
  15   7   8      142.98      252.13     48.19 o 
  17   7   8       10.09      -55.65     62.64 o 
 -18   8   8       12.37       33.61     39.24 o 
 -16   8   8        2.12       18.45     33.86 o 
 -14   8   8       60.14      122.67     36.92 o 
 -12   8   8       46.90       43.91     39.81 o 
 -10   8   8        5.05       -7.42     40.54 o 
  -8   8   8       62.64       52.28     43.79 o 
  -6   8   8      207.16      191.91     41.72 o 
  -4   8   8       17.20       -8.45     48.08 o 
  -2   8   8       27.45       36.96     34.41 o 
   0   8   8        8.42        6.05     34.26 o 
   2   8   8      146.89      115.66     34.43 o 
   4   8   8       99.69       86.80     34.66 o 
   6   8   8       50.27      170.30     40.61 o 
   8   8   8       77.85       71.31     43.39 o 
  10   8   8      576.08      654.63     63.61 o 
  12   8   8       99.34       87.70     44.53 o 
  14   8   8        0.13       19.33     64.21 o 
  16   8   8       60.65       31.78     43.54 o 
 -15   9   8      146.07      229.09     42.13 o 
 -13   9   8       24.16       41.56     42.42 o 
 -11   9   8      331.14      440.22     61.01 o 
  -9   9   8      239.58      296.58     47.20 o 
  -7   9   8      629.25      705.25     62.19 o 
  -5   9   8       82.35      143.86     44.85 o 
  -3   9   8       17.71      -29.64     36.53 o 
  -1   9   8       13.24       -3.46     35.12 o 
   1   9   8        0.69      -18.56     31.21 o 
   3   9   8        0.28       43.25     44.69 o 
   5   9   8      167.25       72.37     55.22 o 
   7   9   8        7.94      113.76     51.70 o 
   9   9   8      111.86      164.59     52.16 o 
  11   9   8        1.55       35.13     42.98 o 
 -10  10   8      126.93      106.75     96.25 o 
  -8  10   8       52.42       43.76     41.37 o 
  -6  10   8       65.00       84.14     43.50 o 
  -4  10   8       11.61      -44.13     36.63 o 
  -2  10   8        1.47       18.19     39.07 o 
   0  10   8       28.32       21.70     34.12 o 
   2  10   8        0.01      115.94     50.86 o 
   4  10   8       88.13      149.23     52.30 o 
   6  10   8       47.16       85.64     47.28 o 
 -27   1   9        4.13       58.15     42.95 o 
 -25   1   9       23.02      151.36     43.72 o 
 -23   1   9       29.32       60.63     31.17 o 
 -21   1   9        9.17       38.94     62.19 o 
 -19   1   9        7.37        5.77     26.57 o 
 -17   1   9       21.68      -14.60     20.95 o 
 -15   1   9      103.12       82.45     29.30 o 
 -13   1   9       61.45       56.81     24.43 o 
 -11   1   9     5644.84     5809.97     97.36 o 
  -9   1   9        3.81       31.95     22.34 o 
  -7   1   9        8.84       19.73     24.82 o 
  -5   1   9     2374.94     2511.18     64.80 o 
  -3   1   9     2002.82     1942.08     57.89 o 
  -1   1   9      317.64      374.18     35.39 o 
   1   1   9      654.23      673.54     39.72 o 
   3   1   9     2461.27     2384.42     65.98 o 
   5   1   9       60.95       23.67     26.01 o 
   7   1   9       14.70      -11.39     23.72 o 
   9   1   9      312.69      218.31     35.39 o 
  11   1   9      439.88      595.15     52.86 o 
  13   1   9       59.34       45.20     39.60 o 
  15   1   9       12.83      -33.53     38.81 o 
  17   1   9      346.53      307.33     50.46 o 
  19   1   9       67.48       39.85     41.61 o 
  21   1   9       21.57       39.31     40.71 o 
  23   1   9        5.21      118.52     44.65 o 
 -26   2   9       57.45      100.44     35.84 o 
 -24   2   9        4.96       83.64     32.71 o 
 -22   2   9       14.01       31.20     31.67 o 
 -20   2   9       98.13      114.41     35.87 o 
 -18   2   9       70.18       78.92     32.05 o 
 -16   2   9      202.64      283.44     37.58 o 
 -14   2   9       32.87       40.18     24.62 o 
 -12   2   9       80.24       34.94     26.73 o 
 -10   2   9      850.69      925.89     42.64 o 
  -8   2   9      602.72      614.04     36.28 o 
  -6   2   9        3.02        8.17     20.73 o 
  -4   2   9       25.91       45.68     23.29 o 
  -2   2   9       16.59        6.43     21.31 o 
   0   2   9      739.38      715.39     39.56 o 
   2   2   9       79.91      115.45     26.69 o 
   4   2   9      216.73      261.77     31.57 o 
   6   2   9      960.61      924.87     45.89 o 
   8   2   9      187.64      171.51     35.73 o 
  10   2   9      230.67      319.85     41.09 o 
  12   2   9     2754.79     2602.40    112.39 o 
  14   2   9       48.33      141.60     41.99 o 
  16   2   9      227.37      275.77     49.20 o 
  18   2   9     1031.43     1039.78     78.23 o 
  20   2   9       93.96       92.73     42.36 o 
  22   2   9       25.82       70.96     47.60 o 
 -25   3   9       66.87       81.00     35.94 o 
 -23   3   9        9.32      -42.46     31.66 o 
 -21   3   9       10.14      -12.29     32.66 o 
 -19   3   9      509.68      669.94     70.43 o 
 -17   3   9       17.02       16.81     30.34 o 
 -15   3   9      341.17      343.64     56.46 o 
 -13   3   9      362.59      327.84     40.95 o 
 -11   3   9      144.24      158.85     32.37 o 
  -9   3   9      548.77      606.72     60.09 o 
  -7   3   9       58.03       43.92     26.92 o 
  -5   3   9       30.01        8.36     23.41 o 
  -3   3   9        0.99       24.06     28.27 o 
  -1   3   9       16.06       33.98     21.83 o 
   1   3   9        0.04       17.46     22.86 o 
   3   3   9       28.93       64.24     23.70 o 
   5   3   9       70.61       82.45     26.29 o 
   7   3   9        0.16        4.28     27.83 o 
   9   3   9      137.70      151.85     34.07 o 
  11   3   9      412.71      324.78     39.96 o 
  13   3   9      255.72      278.16     45.62 o 
  15   3   9      351.63      327.03     47.09 o 
  17   3   9      924.00      784.78     60.12 o 
  19   3   9      163.56      158.70     41.05 o 
  21   3   9        0.13       34.06     38.69 o 
 -24   4   9        2.80       15.31     42.49 o 
 -22   4   9        9.52       -2.06     33.09 o 
 -20   4   9       17.68      -12.70     31.59 o 
 -18   4   9      180.33      118.99     37.17 o 
 -16   4   9      716.44      729.00     67.41 o 
 -14   4   9      152.08      191.64     37.76 o 
 -12   4   9      249.96      285.80     40.49 o 
 -10   4   9       55.05       26.17     27.61 o 
  -8   4   9      142.77      113.38     30.65 o 
  -6   4   9       74.63      125.42     30.98 o 
  -4   4   9      125.62      119.53     36.48 o 
  -2   4   9      254.97      221.28     34.92 o 
   0   4   9      148.36      124.93     31.54 o 
   2   4   9       80.62       50.39     29.41 o 
   4   4   9      297.54      298.88     36.95 o 
   6   4   9        2.88       -5.31     24.87 o 
   8   4   9       90.77       96.32     31.84 o 
  10   4   9      171.09      146.28     33.86 o 
  12   4   9      479.30      430.64     51.93 o 
  14   4   9       78.29       35.46     36.64 o 
  16   4   9        0.11      -31.36     32.77 o 
  18   4   9        0.10        9.98     34.75 o 
  20   4   9      187.29      323.61     57.80 o 
 -23   5   9        5.17      -14.11     63.88 o 
 -21   5   9        0.83       22.71     34.24 o 
 -19   5   9        1.41       -5.83     42.32 o 
 -17   5   9        1.78       -6.20     33.45 o 
 -15   5   9      253.56      269.75     43.31 o 
 -13   5   9       55.29       32.78     39.52 o 
 -11   5   9      432.72      423.71     46.33 o 
  -9   5   9      377.47      369.74     44.81 o 
  -7   5   9       31.41       -1.31     28.72 o 
  -5   5   9       49.35       55.54     30.63 o 
  -3   5   9      540.12      421.65     42.56 o 
  -1   5   9      115.89       72.49     29.54 o 
   1   5   9        1.91       16.64     27.74 o 
   3   5   9        1.48      -13.92     26.72 o 
   5   5   9       20.36       23.77     28.98 o 
   7   5   9       14.73       20.90     34.06 o 
   9   5   9      388.24      419.20     48.72 o 
  11   5   9      535.41      563.34     52.52 o 
  13   5   9       58.50       56.04     44.83 o 
  15   5   9        0.10       56.63     37.78 o 
  17   5   9       22.09       43.20     45.52 o 
  19   5   9      108.40      108.49     46.11 o 
 -22   6   9       17.42       34.69     40.27 o 
 -20   6   9       18.28        5.15     35.88 o 
 -18   6   9       55.39       69.16     37.54 o 
 -16   6   9        0.12       73.90     35.96 o 
 -14   6   9        7.47       -8.96     36.08 o 
 -12   6   9       88.60       64.33     37.15 o 
 -10   6   9      621.68      708.42     58.26 o 
  -8   6   9       20.46       33.11     37.11 o 
  -6   6   9      135.88      127.96     34.05 o 
  -4   6   9     1862.89     1955.91     71.77 o 
  -2   6   9        6.91       49.72     27.49 o 
   0   6   9       31.69       37.05     28.00 o 
   2   6   9      427.73      418.26     41.81 o 
   4   6   9      161.68      150.21     36.66 o 
   6   6   9      145.92      186.88     40.83 o 
   8   6   9       77.96      116.26     58.38 o 
  10   6   9        9.47        7.00     35.47 o 
  12   6   9        1.09        3.31     36.28 o 
  14   6   9        5.42      -41.04     55.87 o 
  16   6   9       30.93       21.03     88.95 o 
  18   6   9       18.67      -75.69     50.46 o 
 -19   7   9        5.91      -84.62     56.41 o 
 -17   7   9        2.68      -26.40     36.15 o 
 -15   7   9        0.23       56.40     38.54 o 
 -13   7   9       11.95       21.52     36.70 o 
 -11   7   9      109.27      151.91     44.25 o 
  -9   7   9       20.53       43.75     36.10 o 
  -7   7   9        8.99        5.24     38.11 o 
  -5   7   9      387.19      369.22     46.47 o 
  -3   7   9      200.20      184.29     40.70 o 
  -1   7   9       10.64       -0.34     30.45 o 
   1   7   9      186.57      164.16     42.63 o 
   3   7   9       30.50       54.72     33.16 o 
   5   7   9       91.51       77.85     37.18 o 
   7   7   9      214.03      205.39     41.73 o 
   9   7   9       98.48      137.85     41.76 o 
  11   7   9        4.71       38.96     40.60 o 
  13   7   9        0.81       11.70     50.87 o 
  15   7   9        0.68      -14.92     51.03 o 
 -16   8   9       15.82      -30.66     80.93 o 
 -14   8   9        4.70       23.18     38.21 o 
 -12   8   9      200.12      188.13     46.90 o 
 -10   8   9       88.95      150.16     42.30 o 
  -8   8   9      193.87      186.27     45.16 o 
  -6   8   9      197.20      187.97     44.99 o 
  -4   8   9       60.08      102.03     38.98 o 
  -2   8   9       47.43       39.12     36.24 o 
   0   8   9       91.24      129.73     38.56 o 
   2   8   9        6.98       22.71     39.19 o 
   4   8   9        3.95       -6.61     33.59 o 
   6   8   9       32.23       58.72     36.79 o 
   8   8   9       25.19       53.30     52.42 o 
  10   8   9        2.42       62.70     41.16 o 
  12   8   9       17.69       27.49     43.34 o 
 -11   9   9       27.01       28.91     41.64 o 
  -9   9   9        8.88       68.62     40.12 o 
  -7   9   9       26.11       48.01     41.08 o 
  -5   9   9       28.85       38.42     54.14 o 
  -3   9   9       61.04       48.33     44.80 o 
  -1   9   9        9.07       33.70     97.46 o 
   1   9   9       45.95       94.32     49.50 o 
   3   9   9        3.60      -28.35     39.73 o 
   5   9   9        5.55       38.44    145.17 o 
   7   9   9       99.36      117.38     41.91 o 
 -24   0  10       60.68       22.00     69.86 o 
 -22   0  10        3.89      -48.39     65.46 o 
 -20   0  10       11.34        7.97     42.33 o 
 -18   0  10      307.94      241.50     42.70 o 
 -16   0  10      162.15      137.67     38.91 o 
 -14   0  10      128.46      137.62     38.91 o 
 -12   0  10     1862.96     1790.50    127.00 o 
 -10   0  10      551.69      465.19     51.99 o 
  -8   0  10     2680.56     2670.59    101.97 o 
  -6   0  10     7882.91     7711.99    208.59 o 
  -4   0  10      348.08      363.72     48.75 o 
  -2   0  10      687.50      647.42     59.94 o 
   0   0  10     2146.50     2323.33     96.69 o 
   2   0  10     1556.00     1560.75     81.29 o 
   4   0  10        2.72      -10.00     33.31 o 
   6   0  10     1293.25     1238.77     75.12 o 
   8   0  10     1005.36     1004.94     68.65 o 
  10   0  10        0.08       50.62     56.39 o 
  12   0  10       25.13       90.34     58.26 o 
  14   0  10      691.76      583.23     81.62 o 
  16   0  10      221.12       89.92     62.53 o 
  18   0  10      498.49      460.00     78.65 o 
  20   0  10      135.26      210.27     79.71 o 
 -25   1  10       43.89       77.11    107.17 o 
 -23   1  10        1.30       50.27     60.04 o 
 -21   1  10      167.68      256.20     45.01 o 
 -19   1  10       11.05      -30.78     30.68 o 
 -17   1  10      187.50      204.96     33.36 o 
 -15   1  10      168.65      175.19     42.65 o 
 -13   1  10      106.95       71.66     25.53 o 
 -11   1  10      105.70       71.94     25.78 o 
  -9   1  10     2361.14     2368.75     67.08 o 
  -7   1  10       12.88       35.02     25.38 o 
  -5   1  10      221.18      233.32     30.47 o 
  -3   1  10      280.23      250.32     31.37 o 
  -1   1  10       73.49       49.24     29.12 o 
   1   1  10        5.48      -10.67     31.96 o 
   3   1  10        0.03       14.10     25.24 o 
   5   1  10       49.77       65.60     26.89 o 
   7   1  10        3.61      -19.54     24.13 o 
   9   1  10      137.69      115.47     33.73 o 
  11   1  10       79.99       72.16     41.55 o 
  13   1  10      122.04      166.75     49.58 o 
  15   1  10        0.83       17.76     39.03 o 
  17   1  10       15.62       28.23     40.76 o 
  19   1  10       29.94       14.06     41.23 o 
 -24   2  10       13.38       58.42     36.22 o 
 -22   2  10       17.23       32.65     32.47 o 
 -20   2  10      287.08      281.98     41.18 o 
 -18   2  10       20.45       53.66     31.43 o 
 -16   2  10       63.50       85.97     29.85 o 
 -14   2  10      610.38      681.32     46.32 o 
 -12   2  10      242.58      312.27     36.01 o 
 -10   2  10      126.82      110.34     30.78 o 
  -8   2  10      191.04      161.15     32.55 o 
  -6   2  10       54.23       38.94     24.12 o 
  -4   2  10      160.40      186.76     32.17 o 
  -2   2  10        0.01       36.18     24.86 o 
   0   2  10       51.87       49.08     25.88 o 
   2   2  10      455.08      402.62     36.46 o 
   4   2  10      196.54      172.61     31.39 o 
   6   2  10      115.07      134.50     28.59 o 
   8   2  10      250.06      218.59     35.67 o 
  10   2  10      391.00      379.35     49.83 o 
  12   2  10       57.48       37.09     48.69 o 
  14   2  10      456.24      557.85     57.36 o 
  16   2  10       35.71       85.26     51.38 o 
  18   2  10        3.11       65.46     58.52 o 
  20   2  10        0.15       41.32     44.62 o 
 -23   3  10       37.53       28.85     33.42 o 
 -21   3  10      305.71      318.93     45.37 o 
 -19   3  10       16.87       14.39     52.30 o 
 -17   3  10      259.36      327.21     42.16 o 
 -15   3  10      905.77      902.06     59.47 o 
 -13   3  10        7.81       30.04     30.01 o 
 -11   3  10       20.89        5.07     26.00 o 
  -9   3  10      502.75      538.81     43.04 o 
  -7   3  10      190.81      204.62     31.10 o 
  -5   3  10        9.89        6.84     26.44 o 
  -3   3  10        2.75       23.63     27.91 o 
  -1   3  10      890.54      848.98     51.46 o 
   1   3  10       54.37       65.70     30.85 o 
   3   3  10        1.22        6.34     26.51 o 
   5   3  10       20.16       27.08     26.03 o 
   7   3  10        9.49      -43.21     28.81 o 
   9   3  10       74.28       41.21     31.08 o 
  11   3  10       27.34        2.23     51.23 o 
  13   3  10        6.77       -6.54     38.80 o 
  15   3  10        0.02       14.97     39.38 o 
  17   3  10      201.54      240.01     70.76 o 
  19   3  10       69.61       77.91     40.00 o 
 -22   4  10      173.01      139.55     41.12 o 
 -20   4  10       53.68        2.02     39.37 o 
 -18   4  10       42.03        3.66     30.65 o 
 -16   4  10      643.43      666.12     55.88 o 
 -14   4  10       50.52       20.10     31.80 o 
 -12   4  10      167.37      101.23     34.50 o 
 -10   4  10      214.85      194.41     37.01 o 
  -8   4  10       58.19       29.26     28.71 o 
  -6   4  10      101.69       85.78     45.50 o 
  -4   4  10      138.49      178.35     35.10 o 
  -2   4  10       78.95       32.23     28.73 o 
   0   4  10       40.40       39.35     29.67 o 
   2   4  10        4.36       17.58     28.98 o 
   4   4  10      109.19      116.12     33.88 o 
   6   4  10       36.57       68.75     38.44 o 
   8   4  10        0.63      -10.53     34.70 o 
  10   4  10      195.78      152.64     40.81 o 
  12   4  10       14.67       30.69     40.05 o 
  14   4  10        8.27       -4.98     43.00 o 
  16   4  10       83.39      103.15     40.33 o 
  18   4  10       13.07       30.92     38.88 o 
 -21   5  10        0.14       32.96     54.30 o 
 -19   5  10       50.98       45.09     57.97 o 
 -17   5  10       12.51       26.04     32.93 o 
 -15   5  10       25.55       31.86     50.16 o 
 -13   5  10       52.99       14.85     36.42 o 
 -11   5  10       62.33       63.64     35.71 o 
  -9   5  10       28.23       31.84     33.99 o 
  -7   5  10       25.61      -42.24     28.16 o 
  -5   5  10      241.59      176.37     35.04 o 
  -3   5  10       36.67       29.97     30.18 o 
  -1   5  10      279.90      211.72     39.31 o 
   1   5  10      161.10      139.68     35.34 o 
   3   5  10       45.28       15.32     29.89 o 
   5   5  10       38.38        6.10     55.78 o 
   7   5  10      166.13       39.48     36.93 o 
   9   5  10      163.73      158.40     41.08 o 
  11   5  10       70.12       98.98     38.48 o 
  13   5  10       38.54      109.64     46.19 o 
  15   5  10        6.20       20.89     44.35 o 
 -18   6  10       24.05      100.22     40.90 o 
 -16   6  10      101.20       28.19     37.17 o 
 -14   6  10      166.43      166.88     68.89 o 
 -12   6  10        1.33      -21.89     50.32 o 
 -10   6  10       11.24      -15.96     35.92 o 
  -8   6  10       73.92        6.64     42.49 o 
  -6   6  10        0.80      -20.51     29.83 o 
  -4   6  10       29.81        7.36     36.60 o 
  -2   6  10       11.76        0.49     36.49 o 
   0   6  10       47.84       51.92     52.44 o 
   2   6  10        5.97       23.84     31.09 o 
   4   6  10       49.69       68.57     42.49 o 
   6   6  10        7.17       -6.05     34.11 o 
   8   6  10       59.05       35.13     37.94 o 
  10   6  10        0.51       35.60     37.16 o 
  12   6  10       18.21      -53.09     43.00 o 
  14   6  10       46.12       -4.43     51.75 o 
 -15   7  10       50.09       10.01     44.50 o 
 -13   7  10       44.26        1.27     35.59 o 
 -11   7  10       20.85       31.42     54.81 o 
  -9   7  10        4.12      -13.39     37.56 o 
  -7   7  10       30.64       25.84     36.42 o 
  -5   7  10        6.57       48.09     33.76 o 
  -3   7  10        1.84      -44.79     29.86 o 
  -1   7  10        0.95        7.00     33.03 o 
   1   7  10      105.00       93.38     34.29 o 
   3   7  10       63.41      107.62     40.37 o 
   5   7  10        4.37       11.81     50.85 o 
   7   7  10       47.80      118.91     39.89 o 
   9   7  10      205.26      259.55     47.65 o 
  11   7  10       22.38       26.50     64.92 o 
 -10   8  10       45.45       67.28     38.88 o 
  -8   8  10        2.78      -49.76     38.68 o 
  -6   8  10       54.82       89.57     40.65 o 
  -4   8  10       42.71       45.17     37.39 o 
  -2   8  10      239.24      387.43     48.67 o 
   0   8  10        0.09       61.81     42.77 o 
   2   8  10       25.20       -0.55     52.02 o 
   4   8  10       31.57       84.67     47.06 o 
   6   8  10       36.84      110.79     46.05 o 
 -21   1  11       70.46       99.24     37.77 o 
 -19   1  11        1.44       38.25     33.67 o 
 -17   1  11       11.00       34.41     32.75 o 
 -15   1  11       11.25       -3.56     28.44 o 
 -13   1  11      226.00      177.39     33.15 o 
 -11   1  11        7.23      -42.06     28.04 o 
  -9   1  11     1583.23     1570.44     59.08 o 
  -7   1  11       81.04       96.72     28.82 o 
  -5   1  11       16.59       22.46     25.80 o 
  -3   1  11      349.93      330.59     35.70 o 
  -1   1  11      519.80      537.50     41.65 o 
   1   1  11        0.11       -5.48     27.83 o 
   3   1  11      152.65      135.42     30.78 o 
   5   1  11      290.88      271.47     35.57 o 
   7   1  11        0.13       -4.21     32.02 o 
   9   1  11      135.21      133.93     54.00 o 
  11   1  11        9.44       -2.38     39.29 o 
  13   1  11        2.10       55.85     41.62 o 
  15   1  11       82.95       75.28     41.48 o 
  17   1  11       37.75       40.31     43.75 o 
 -20   2  11       99.75      114.53     40.39 o 
 -18   2  11      202.56      287.89     42.37 o 
 -16   2  11        8.84       -3.75     32.74 o 
 -14   2  11      214.68      253.56     56.93 o 
 -12   2  11       79.28      117.94     31.27 o 
 -10   2  11       13.43       54.29     30.90 o 
  -8   2  11     1302.76     1393.82     63.75 o 
  -6   2  11      150.15       77.22     31.95 o 
  -4   2  11      509.44      502.20     44.11 o 
  -2   2  11      565.23      632.40     43.53 o 
   0   2  11      110.30      135.34     29.56 o 
   2   2  11        0.93      -40.81     27.20 o 
   4   2  11       47.46       34.14     28.56 o 
   6   2  11       11.51      -32.53     35.21 o 
   8   2  11       16.28       14.90     42.28 o 
  10   2  11       39.80       18.98     38.71 o 
  12   2  11       44.15        4.92     46.71 o 
  14   2  11      213.76      197.75     56.30 o 
  16   2  11        0.49      -34.03     62.37 o 
 -19   3  11       54.46       28.24     32.71 o 
 -17   3  11      196.25      169.82     39.04 o 
 -15   3  11       41.09       71.37     42.75 o 
 -13   3  11      128.41       62.62     36.50 o 
 -11   3  11       66.37       77.81     28.68 o 
  -9   3  11      507.19      551.04     44.24 o 
  -7   3  11      116.68      127.34     31.98 o 
  -5   3  11      231.36      271.47     34.80 o 
  -3   3  11      504.63      575.00     50.51 o 
  -1   3  11       58.01       54.92     34.13 o 
   1   3  11        0.13      -15.23     29.82 o 
   3   3  11       27.36       26.99     32.07 o 
   5   3  11       12.66       32.77     38.21 o 
   7   3  11        1.64      -22.70     46.12 o 
   9   3  11       23.55       10.48     32.15 o 
  11   3  11      109.57       49.53     42.18 o 
  13   3  11        5.35       19.70     49.02 o 
  15   3  11      122.77      121.94     47.83 o 
 -18   4  11       84.18       58.83     34.73 o 
 -16   4  11       38.14       41.96     33.23 o 
 -14   4  11       11.26       13.60     32.87 o 
 -12   4  11        0.04       13.12     32.41 o 
 -10   4  11      208.37      185.74     38.83 o 
  -8   4  11       15.45       77.46     30.52 o 
  -6   4  11       28.89       67.66     31.57 o 
  -4   4  11       23.56       16.71     30.69 o 
  -2   4  11        1.45        7.83     30.35 o 
   0   4  11        1.47      -10.62     30.05 o 
   2   4  11      211.68      208.34     37.99 o 
   4   4  11      159.94      183.31     41.65 o 
   6   4  11       25.41       48.02     40.87 o 
   8   4  11       12.00      -27.90     38.56 o 
  10   4  11        0.87       19.33     38.93 o 
  12   4  11        1.40       69.78     48.44 o 
  14   4  11       36.47       10.29     48.67 o 
 -17   5  11        2.07       42.14     34.64 o 
 -15   5  11        0.55       30.87     37.38 o 
 -13   5  11      159.62      125.27     42.31 o 
 -11   5  11        5.97       11.53     35.05 o 
  -9   5  11        2.45      -43.13     41.03 o 
  -7   5  11       13.39       11.75     32.62 o 
  -5   5  11       23.18      -29.95     30.62 o 
  -3   5  11       30.49       40.04     32.81 o 
  -1   5  11      370.07      366.18     44.87 o 
   1   5  11      218.07      227.22     44.54 o 
   3   5  11        0.00       30.93     34.66 o 
   5   5  11        0.03      -10.02     38.47 o 
   7   5  11        7.10       16.90     38.16 o 
   9   5  11        0.33      -14.02     35.54 o 
  11   5  11       59.51       22.69     44.10 o 
 -14   6  11       45.57        8.64     36.07 o 
 -12   6  11        8.79       19.52     37.16 o 
 -10   6  11        7.69      -31.89     38.42 o 
  -8   6  11      183.54      132.61     51.23 o 
  -6   6  11      116.69      144.93     51.44 o 
  -4   6  11      191.42      144.70     48.79 o 
  -2   6  11      311.12      295.88     40.10 o 
   0   6  11        4.45      -23.68     31.59 o 
   2   6  11      103.72       82.17     34.54 o 
   4   6  11       86.59       63.49     42.82 o 
   6   6  11       32.37       10.93     35.48 o 
   8   6  11       84.11       72.77     39.06 o 
  -9   7  11        0.03        3.65     37.10 o 
  -7   7  11      210.97      321.64     78.08 o 
  -5   7  11      142.28      172.94     40.97 o 
  -3   7  11       87.94      109.39     38.29 o 
  -1   7  11       10.98       -8.96     35.42 o 
   1   7  11       31.24       55.49     42.44 o 
   3   7  11        2.07      -34.30     36.29 o 
   5   7  11        1.12        5.32     45.82 o 
 -18   0  12        4.48        1.20     64.14 o 
 -16   0  12       22.36       21.62     93.18 o 
 -14   0  12       19.91       89.72     96.96 o 
 -12   0  12       19.83       47.51     38.66 o 
 -10   0  12       42.33       47.31     37.84 o 
  -8   0  12       62.61       43.62     40.15 o 
  -6   0  12      683.63      745.98     65.58 o 
  -4   0  12       95.06       84.04     40.77 o 
  -2   0  12       10.10       93.69     43.22 o 
   0   0  12       23.94      -45.52     56.83 o 
   2   0  12       33.32       84.00     45.35 o 
   4   0  12       43.38       21.79     43.23 o 
   6   0  12       38.18       34.77     54.68 o 
   8   0  12       41.88       18.04     57.24 o 
  10   0  12       96.28      105.16     59.52 o 
  12   0  12       33.25       14.02     56.22 o 
 -17   1  12       53.53        9.39     34.12 o 
 -15   1  12       15.47        2.66     30.60 o 
 -13   1  12       40.36       52.16     38.49 o 
 -11   1  12      161.38      224.77     35.37 o 
  -9   1  12       44.75      -43.73     29.15 o 
  -7   1  12       90.89       53.06     35.63 o 
  -5   1  12       50.96       97.55     30.90 o 
  -3   1  12      635.10      750.76     47.47 o 
  -1   1  12      198.98      249.96     34.76 o 
   1   1  12        4.24       -1.42     36.55 o 
   3   1  12       80.70       70.41     30.17 o 
   5   1  12       33.95       24.53     33.77 o 
   7   1  12        0.09       -9.55     39.25 o 
   9   1  12        1.49       36.42     51.30 o 
  11   1  12       13.37       11.80     41.51 o 
 -16   2  12       11.28      126.08     94.99 o 
 -14   2  12       55.59       91.19     52.24 o 
 -12   2  12       52.54       69.62     36.84 o 
 -10   2  12       48.76       -8.97     37.97 o 
  -8   2  12      440.17      431.64     43.03 o 
  -6   2  12       11.86       27.30     29.81 o 
  -4   2  12       36.47       38.63     40.13 o 
  -2   2  12       21.59       47.63     35.45 o 
   0   2  12       20.06      -36.66     31.03 o 
   2   2  12      165.64      130.71     36.38 o 
   4   2  12       53.25       10.77     37.24 o 
   6   2  12        0.01      -26.09     33.18 o 
   8   2  12       52.72       41.99     40.90 o 
  10   2  12        0.14        2.13     43.61 o 
  12   2  12        4.49        8.45     62.18 o 
 -15   3  12       96.93       80.37     65.83 o 
 -13   3  12       38.49       43.92     34.34 o 
 -11   3  12        4.96        5.30     47.83 o 
  -9   3  12        0.18        5.49     29.98 o 
  -7   3  12       53.81       37.15     28.27 o 
  -5   3  12        0.06       26.28     30.74 o 
  -3   3  12      101.27      132.62     32.86 o 
  -1   3  12       13.22       -7.15     39.83 o 
   1   3  12      181.94      168.83     32.80 o 
   3   3  12        7.20      -28.58     37.72 o 
   5   3  12        0.41       61.14     41.91 o 
   7   3  12        0.72      -39.37     37.09 o 
   9   3  12        0.18      -68.66     45.77 o 
  11   3  12        3.68      -72.40     48.27 o 
 -14   4  12       56.51       76.27     36.99 o 
 -12   4  12       78.64       51.99     34.63 o 
 -10   4  12       27.09       42.74     64.26 o 
  -8   4  12        0.77      -29.33     32.43 o 
  -6   4  12       55.61       89.08     33.41 o 
  -4   4  12       53.73       89.75     35.26 o 
  -2   4  12      153.43      240.56     52.81 o 
   0   4  12       32.05       30.49     33.11 o 
   2   4  12        0.65      -23.20     32.09 o 
   4   4  12        2.73      -55.14     36.76 o 
   6   4  12        0.46      -17.93     40.61 o 
   8   4  12        0.00      -58.76     39.17 o 
 -11   5  12       20.04      -32.91     36.67 o 
  -9   5  12       13.88       46.67     39.38 o 
  -7   5  12       30.68      -19.39     35.51 o 
  -5   5  12      110.37      117.72     38.06 o 
  -3   5  12       66.44       51.16     33.29 o 
  -1   5  12        0.86        9.86     33.55 o 
   1   5  12        0.59       11.50     33.17 o 
   3   5  12        2.81       36.79     40.63 o 
   5   5  12        5.50      -59.40     39.60 o 
  -4   6  12       41.02       72.08     46.48 o 
  -2   6  12      323.19      326.89     52.09 o 
 -11   1  13       28.02        7.67     31.39 o 
  -9   1  13       59.40       29.92     32.25 o 
  -7   1  13      132.95       81.77     36.24 o 
  -5   1  13        7.08      -21.39     32.92 o 
  -3   1  13        2.09      -65.16     43.44 o 
  -1   1  13       31.12       28.39     34.91 o 
   1   1  13        3.20      -44.08     29.38 o 
   3   1  13       69.05       72.63     33.10 o 
   5   1  13       65.21      155.44     40.87 o 
 -10   2  13        0.07      -10.83     31.17 o 
  -8   2  13       65.54       38.67     33.97 o 
  -6   2  13       21.01       39.95     33.46 o 
  -4   2  13      122.68       95.87     37.40 o 
  -2   2  13        0.71       -4.05     32.65 o 
   0   2  13        3.91       78.77     36.75 o 
   2   2  13       12.28      -61.68     46.13 o 
   4   2  13       78.09      148.54     45.24 o 
  -7   3  13        2.49       74.69     33.20 o 
  -5   3  13       39.86        1.71     32.66 o 
  -3   3  13        7.53       28.83     30.96 o 
  -1   3  13      126.83      205.81     44.08 o 
   1   3  13       76.17      154.34     55.24 o 
                                                 
